# Supplementary material for: Sequencing trait-associated mutations to clone wheat rust-resistance gene YrNAM
Source: Nat Commun. 2023 Jul 19;14:4353. doi: 10.1038/s41467-023-39993-2 (PMC10356923; doi:10.1038/s41467-023-39993-2)
Supplement: Supplementary file 4 — Supplementary Data 1 [file 41467_2023_39993_MOESM4_ESM.xlsx]

## Sheet: Supplementary Data 1
Supplementary Data 1. Sequences of YrNAM homologs that were assembled from DNA resequencing of P10-46.
NO.	Contig ID	Sequence (5'-3')
1	NODE_33935_length_5633_cov_3.531497	CAAATGGACTACTAGATACGGATGTATGTAGACATATTTTAGAGTGTAGGTTCACTCATTTTGTTTCGTATGTAGTCACTTATTGAAATTTCTAGAAAGACAAATATTTAGAAACTGGGGAGTAGTATATACTAGTAGTGGCAAAGACAGCTTGGATCGCCAGTCCACCAAAATCCAGTCGAGTTACCAAGGGAGGAAGTGAGTGAACTCTGCTTGGGTCCAGTGGGTGGTGCAACCCTATGGAACACCAAGGATTCTGGCGGCGACGTCAATGTCCCATCATCCTAACTTCTTGATCTGGTCATTTCTTTAGGAATGCTTCTAGTATTATTAAAGTTCAGGGTACTTGTAAAGTTTGAAACTTCTTAACAGTTATAGGCGGCATGCGTTGAATTAGAC…
2	NODE_36747_length_5464_cov_4.333395	AGTACTACGTATGTATGCGCCGTTAGATCGAGACAAACGAACGGCTCCAAAAAATGCCAACTACTGTAAAACTTGTAAATAAAATAACTTAAAGGGGATGGGTTTAAATAAGGAGGACCCGTGGGAACTCCCTGGTACGCACTTGTCTAATGAATCGAAGGAACTTGCAGGGATGACTGCGCGTAACAACAAGGGTGGGATGAGAGACAAGTAACAACAAATGGGTTTTGGCCAAAACAGCATACGACACAGTGATCAGGGCGGAACACAACATGATCGTGGGGTTCAAGAAGACTACGAAGTTCCACCAGAACACGGGCGCCAAGACCAACTGGATCATGAACATCTACTATTCATGCAAAGAGGGAGATTCATTTCTCCGGGTACGTAAAATTGGGT…
3	NODE_155049_length_2772_cov_3.670872	ATATATGGAAAATCCATAAGGGGGGGATGAGAGACAAGTGCTACCTCACGGATAATACTGCTCTAGCGTTCTTTGCCTCCTTTCGTCATCTCCCTACAACAAATGGGTTTTTGACAAAAACACGCACGCGACACGATGATCTGGACGGAACACAACGGGGTTTTGGGGTCAAGAAGACTATGAAGTTCCACCAGCACACGGGCGCCAAGACCAACTGGATCATGAACGCCTACTATTCATGGAATGACGGAAATTCATTTCTCCATGTATGTAAAATTGGGGTCGCATTCTACTCTTTTCGTTCCTAAATACAAGTCTTTTTAGGTATTTTAATATGGACTGCATACGAAGCAAAGTGAGTGAATCTACACTCTAAAATATGTCTGTACACATTCGTAT…
4	NODE_371938_length_1541_cov_4.455601	TTTGCCACATATTTTTTCCAAGCTCGCCTAAGGTTAGTTCATCAAAATGAAAGCCACAAGTTGGCAAGCCTAAGGGAATCTTACCACATTTTTTGTGTGTATGCCATGTGGGGTCCAAGTGTGGCTTGCCTAAGGCGTGGCTTGAACCAAACACTCACCTAAGTTAGTCAAACTTGCCTAGCTTTAGGTGTGGCAACATTTGGCAAAGTTAGTCACAAACCAAACAACCCCTTAATATTTTCTTTTCTATGCAGGAAACCACTGTGGTCAAGCATTCGGAGTTCCAACCAACGATTCATTCAATTCAATACATACAGGATCCTGGCCAATGCACCATGAACTGGAGGACCGTTCCGACCCAATATTATTAACCTCTTACATTGCACATCTTGAGAACCT…
5	NODE_451158_length_1319_cov_4.246377	GTAAACACACGAAAAACAAAAAAAGAAGATAAATATTGGGTTGTCTCCCAACAAGCGCCTTTCTTTAATGCCTTTTAGCTAGGCTTAGAGATTGTGTCCATTTTTTGGCATCAATGATTCCCAAGGAATAAGTATCTCTCATGATAGTACTATCGTCATAAGGTAGTTTAATCCTTAGCTTTTCTGCCAGCTTCTACTGGTTTGAACTTGCACGGGCACGCGTGCCTTGCAAGTTGTGACGTGCCGTTCTTGGGACTGGCTGACAGTATCTTGCAGCAGTGGTTGCACGCTGCAAATGTTAAGGTCTTCCCGTCAATGCCTCGCGCAAATATCTTTGTGAAGTAATTCCAAACATCCGAGCCCTTCTTGCGCTTTTTCGAGTGCCCATGGTTAGCGGTT…
6	NODE_609900_length_1014_cov_2.813234	AAAATGTGGCAAGATTCCCTTCGGCTTGTCAACATGTGGCTTTCATTTTGATGAACTAATCTTAGGCAAGCTTGGCAAAAATATGTGGCAAAGTGTGGCAATGCTAGGCCTAGAACCAAACAGCCCCTAAATCAAGAGTGCTTTTTGTAAGTCCAAGTGCACCGTACCCCTCATCTTACCCTACAACATTGCTGCGAGATCCGTGTCTAGACAAATCTAAGACAAAAAATTTGAGACGGAGGGAGTAGTAATAGAGAACAATGAAACTGCCGCCGGAATTCTTCAAACAAGAAGGAAACATCCAGAGATTTCATTGGAAAACGTGCTAGTGCTGAATTATAGTAGTACCCTGCCCTATGCACAAAGATAAATGTTATCTACTTACCATTGCATACTCCT…
