# Supplementary material for: Sequencing trait-associated mutations to clone wheat rust-resistance gene YrNAM
Source: Nat Commun. 2023 Jul 19;14:4353. doi: 10.1038/s41467-023-39993-2 (PMC10356923; doi:10.1038/s41467-023-39993-2)
Supplement: Supplementary file 5 — Supplementary Data 2 [file 41467_2023_39993_MOESM5_ESM.xlsx]

## Sheet: Supplementary Data 2
Supplementary Data 2. Linkage analysis of YrNAM in F2 population of M19/P10-46.
Plant	Pst resistance	Infection type (ITs)1	YrNAM-F8R2	Hpy188III digestion2
P10-46	R	1-2	+	A
M19	S	8-9	+	B
CB037	S	8-9	-	Not Applied
F2-5	R	1	+	A
F2-7	R	1	+	A
F2-10	R	0	+	A
F2-17	R	0	+	A
F2-18	R	0	+	A
F2-19	R	0	+	A
F2-26	R	1	+	A
F2-28	R	1	+	A
F2-30	R	1	+	A
F2-31	R	1	+	A
F2-32	R	1	+	A
F2-44	R	1	+	A
F2-49	R	1	+	A
F2-50	R	1	+	A
F2-58	R	0	+	A
F2-63	R	2	+	A
F2-64	R	2	+	A
F2-67	R	2	+	A
F2-69	R	2	+	A
F2-72	R	2	+	A
F2-74	R	2	+	A
F2-78	R	1	+	A
F2-84	R	0	+	A
F2-86	R	2	+	A
F2-87	R	0	+	A
F2-93	R	1	+	A
F2-94	R	2	+	A
F2-104	R	1	+	A
F2-106	R	2	+	A
F2-108	R	1	+	A
F2-14	S	7	+	B
F2-15	S	7	+	B
F2-16	S	7	+	B
F2-22	S	7	+	B
F2-23	S	7	+	B
F2-25	S	9	+	B
F2-35	S	9	+	B
F2-39	S	7	+	B
F2-47	S	7	+	B
F2-55	S	9	+	B
F2-60	S	6	+	B
F2-61	S	9	+	B
F2-65	S	8	+	B
F2-73	S	7	+	B
F2-77	S	7	+	B
F2-83	S	9	+	B
F2-88	S	9	+	B
F2-90	S	8	+	B
F2-91	S	9	+	B
F2-92	S	9	+	B
F2-95	S	8	+	B
F2-96	S	8	+	B
F2-101	S	7	+	B
F2-1	R	2	+	H
F2-2	R	2	+	H
F2-3	R	2	+	H
F2-4	R	2	+	H
F2-6	R	1	+	H
F2-8	R	1	+	H
F2-9	R	2	+	H
F2-11	R	2	+	H
F2-12	R	0	+	H
F2-13	R	0	+	H
F2-20	R	1	+	H
F2-21	R	2	+	H
F2-24	R	2	+	H
F2-27	R	2	+	H
F2-29	R	2	+	H
F2-33	R	0	+	H
F2-34	R	2	+	H
F2-36	R	2	+	H
F2-37	R	2	+	H
F2-38	R	0	+	H
F2-40	R	2	+	H
F2-41	R	0	+	H
F2-42	R	1	+	H
F2-43	R	1	+	H
F2-45	R	2	+	H
F2-46	R	2	+	H
F2-48	R	1	+	H
F2-51	R	2	+	H
F2-52	R	2	+	H
F2-53	R	2	+	H
F2-54	R	2	+	H
F2-56	R	2	+	H
F2-57	R	2	+	H
F2-59	R	0	+	H
F2-62	R	2	+	H
F2-66	R	2	+	H
F2-68	R	2	+	H
F2-70	R	2	+	H
F2-71	R	2	+	H
F2-75	R	2	+	H
F2-76	R	2	+	H
F2-79	R	2	+	H
F2-80	R	2	+	H
F2-81	R	2	+	H
F2-82	R	0	+	H
F2-85	R	2	+	H
F2-89	R	2	+	H
F2-97	R	2	+	H
F2-98	R	2	+	H
F2-99	R	2	+	H
F2-100	R	2	+	H
F2-102	R	2	+	H
F2-103	R	2	+	H
F2-105	R	2	+	H
F2-107	R	2	+	H
F2-109	R	0	+	H
F2-110	R	0	+	H
F2-111	R	0	+	H
F2-112	R	0	+	H
F2-113	R	0	+	H
1 Reactions to a mixture of spores collected from naturally infected field in Luohe, Henan province, China. The F2 seedlings segregated as 3:1 for stripe rust resistance and susceptibility (χ2 = 1.30, df = 1, P = 0.25). 2The C2076T mutation of YrNAM in M19 was used to develop a unique diagnostic marker YrNAM-F8R2 (Hpy188III digestion). YrNAM-F8R2 amplifies a 323 bp fragment in wild type P10-46 an…
