# Supplementary material for: Sequencing trait-associated mutations to clone wheat rust-resistance gene YrNAM
Source: Nat Commun. 2023 Jul 19;14:4353. doi: 10.1038/s41467-023-39993-2 (PMC10356923; doi:10.1038/s41467-023-39993-2)
Supplement: Supplementary file 6 — Supplementary Data 3 [file 41467_2023_39993_MOESM6_ESM.xlsx]

## Sheet: Supplementary Data 3
Supplementary Data 3. Linkage analysis of YrNAM in F2:3 population derived from Moro/HXH.
No.	PlantID	Pst resistance	Infection types (ITs)	Molecular markers
				Xsdauw79	Yr10=YrNAM-F8R7	Yr10=YrNAM-F3R2	Xpsp3000
				TraesCS1B03G0003800	TraesCS1B03G0003500LC & TraesCS1B03G0003600LC		TraesCS1B03G0020500
	Moro	R	2	A	A	A	A
	HXH	S	9	B	B	B	B
1	pop10-2	S	8	B	B	B	H
2	pop10-8	S	9	B	B	B	B
3	pop10-9	S	9	B	B	B	B
4	pop10-10	S	9	B	B	B	B
5	pop10-11	S	8	B	B	B	B
6	pop10-12	S	9	B	B	B	B
7	pop10-14	S	8	B	B	B	B
8	pop10-18	S	9	B	B	B	B
9	pop10-24	S	9	B	B	B	B
10	pop10-37	S	8	B	B	B	B
11	pop10-39	S	9	B	B	B	B
12	pop10-42	S	9	B	B	B	B
13	pop10-60	S	9	B	B	B	B
14	pop10-64	S	9	B	B	B	H
15	pop10-70	S	9	B	B	B	B
16	pop10-85	S	9	B	B	B	B
17	pop10-89	S	9	B	B	B	B
18	pop10-6	R	0	A	D	D	A
19	pop10-15	R	1	A	D	D	A
20	pop10-28	R	1	A	D	D	A
21	pop10-32	R	1	A	D	D	A
22	pop10-33	R	1	A	D	D	A
23	pop10-34	R	1	A	D	D	A
24	pop10-35	R	1	A	D	D	A
25	pop10-36	R	1	A	D	D	A
26	pop10-40	R	1	A	D	D	A
27	pop10-44	R	1	A	D	D	A
28	pop10-46	R	1	A	D	D	A
29	pop10-47	R	1	A	D	D	A
30	pop10-58	R	1	A	D	D	A
31	pop10-66	R	1	A	D	D	A
32	pop10-67	R	1	A	D	D	A
33	pop10-68	R	1	A	D	D	A
34	pop10-71	R	1	A	D	D	A
35	pop10-75	R	1	A	D	D	A
36	pop10-1	R	3	H	D	D	H
37	pop10-3	R	1	H	D	D	H
38	pop10-4	R	3	H	D	D	H
39	pop10-5	R	1	H	D	D	H
40	pop10-13	R	1	H	D	D	B
41	pop10-17	R	1	H	D	D	A
42	pop10-21	R	3	H	D	D	H
43	pop10-22	R	1	H	D	D	A
44	pop10-25	R	1	H	D	D	H
45	pop10-26	R	3	H	D	D	H
46	pop10-27	R	1	H	D	D	H
47	pop10-29	R	1	H	D	D	H
48	pop10-31	R	3	H	D	D	H
49	pop10-38	R	3	H	D	D	H
50	pop10-41	R	3	H	D	D	H
51	pop10-43	R	1	H	D	D	H
52	pop10-45	R	3	H	D	D	H
53	pop10-48	R	5	H	D	D	H
54	pop10-49	R	1	H	D	D	H
55	pop10-50	R	1	H	D	D	H
56	pop10-51	R	3	H	D	D	H
57	pop10-53	R	3	H	D	D	H
58	pop10-54	R	2	H	D	D	A
59	pop10-55	R	1	H	D	D	H
60	pop10-57	R	1	H	D	D	H
61	pop10-59	R	1	H	D	D	H
62	pop10-61	R	1	H	D	D	H
63	pop10-62	R	1	H	D	D	H
64	pop10-63	R	1	H	D	D	A
65	pop10-65	R	3	H	D	D	H
66	pop10-69	R	1	H	D	D	H
67	pop10-72	R	1	H	D	D	H
68	pop10-73	R	3	H	D	D	H
69	pop10-76	R	1	H	D	D	H
70	pop10-90	R	1	H	D	D	H
71	pop10-91	R	1	H	D	D	H
72	pop10-93	R	1	H	D	D	H
73	pop8-4	S	9	B	B	B	B
74	pop8-8	S	9	B	B	B	B
75	pop8-17	S	9	B	B	B	H
76	pop8-34	S	8	B	B	B	B
77	pop8-36	S	9	B	B	B	H
78	pop8-37	S	9	B	B	B	B
79	pop8-38	S	9	B	B	B	B
80	pop8-45	S	9	B	B	B	B
81	pop8-46	S	8	B	B	B	B
82	pop8-49	S	9	B	B	B	B
83	pop8-53	S	9	B	B	B	B
84	pop8-57	S	9	B	B	B	B
85	pop8-61	S	9	B	B	B	B
86	pop8-2	R	1	A	D	D	H
87	pop8-3	R	2	A	D	D	B
88	pop8-13	R	1	A	D	D	A
89	pop8-14	R	1	A	D	D	A
90	pop8-21	R	1	A	D	D	A
91	pop8-23	R	1	A	D	D	A
92	pop8-26	R	0	A	D	D	A
93	pop8-28	R	0	A	D	D	A
94	pop8-32	R	1	A	D	D	A
95	pop8-40	R	0	A	D	D	A
96	pop8-41	R	0	A	D	D	A
97	pop8-47	R	1	A	D	D	H
98	pop8-55	R	1	A	D	D	A
99	pop8-7	R	1	H	D	D	H
100	pop8-9	R	1	H	D	D	A
101	pop8-10	R	1	H	D	D	A
102	pop8-12	R	1	H	D	D	H
103	pop8-15	R	1	H	D	D	H
104	pop8-16	R	1	H	D	D	H
105	pop8-18	R	1	H	D	D	H
106	pop8-19	R	1	H	D	D	A
107	pop8-20	R	1	H	D	D	H
108	pop8-22	R	1	H	D	D	H
109	pop8-24	R	1	H	D	D	H
110	pop8-25	R	1	H	D	D	H
111	pop8-27	R	1	H	D	D	H
112	pop8-29	R	1	H	D	D	H
113	pop8-30	R	1	H	D	D	H
114	pop8-31	R	1	H	D	D	H
115	pop8-33	R	1	H	D	D	H
116	pop8-35	R	1	H	D	D	H
117	pop8-39	R	1	H	D	D	H
118	pop8-42	R	1	H	D	D	H
119	pop8-43	R	3	H	D	D	H
120	pop8-44	R	2	H	D	D	A
121	pop8-48	R	1	H	D	D	H
122	pop8-50	R	1	H	D	D	H
123	pop8-52	R	1	H	D	D	H
124	pop8-56	R	3	H	D	D	H
125	pop8-63	R	1	H	D	D	H
126	pop8-64	R	1	H	D	D	H
