# Supplementary material for: Sequencing trait-associated mutations to clone wheat rust-resistance gene YrNAM
Source: Nat Commun. 2023 Jul 19;14:4353. doi: 10.1038/s41467-023-39993-2 (PMC10356923; doi:10.1038/s41467-023-39993-2)
Supplement: Supplementary file 7 — Supplementary Data 4 [file 41467_2023_39993_MOESM7_ESM.xlsx]

## Sheet: Supplementary Data 4
Supplementary Data 4. Molecular marker analysis of recombinants between Xpsp3000 and Xsdauw79.
NO.	Materials1	Pst resistance	Infection types (ITs)	Molecular markers
				Xsdauw79	Yr10=YrNAM-F8/R7	Yr10=YrNAM-F3R2	Xsdauw78	Yr10CG= AF149112	Xsdauw75	Xpsp3000
				TraesCS1B03G0003800	TraesCS1B03G0003500LC & TraesCS1B03G0003600LC		TraesCS1B03G0003300	TraesCS1B03G0000200	TraesCS1B03G0015900	TraesCS1B03G0020500
1	P10-46	R	2	A	A	A	A	A	A	A
2	HXH	S	9	B	B	B	B	B	B	B
3	35-2	S	6	B	B	B	B	A	A	A
4	108-4	S	6	B	B	B	B	A	A	A
5	108-9	S	5	B	B	B	B	A	A	A
6	219-7	S	7	B	B	B	B	A	A	A
7	224-1	S	7	B	B	B	B	A	A	A
8	224-4	S	7	B	B	B	B	A	A	A
9	348-3	S	7	B	B	B	B	A	A	A
10	349-10	S	6	B	B	B	B	A	A	A
11	372-1	S	7	B	B	B	B	A	A	A
12	372-9	S	7	B	B	B	B	A	A	A
13	437-2	S	6	B	B	B	B	A	A	A
14	437-7	S	5	B	B	B	B	A	A	A
15	632-6	S	7	B	B	B	B	A	A	A
16	642-2	S	5	B	B	B	B	A	A	A
17	173-2	S	7	B	B	B	B	B	A	A
18	173-3	S	5	B	B	B	B	B	A	A
19	341-5	S	6	B	B	B	B	B	A	A
20	393-10	S	6	B	B	B	B	B	A	A
21	393-2	S	5	B	B	B	B	B	A	A
22	393-6	S	6	B	B	B	B	B	A	A
23	393-9	S	6	B	B	B	B	B	A	A
24	481-3	S	7	B	B	B	B	B	A	A
25	548-4	S	6	B	B	B	B	B	A	A
26	558-7	S	7	B	B	B	B	B	A	A
27	558-8	S	7	B	B	B	B	B	A	A
28	678-1	S	7	B	B	B	B	B	A	A
29	678-2	S	6	B	B	B	B	B	A	A
30	678-3	S	6	B	B	B	B	B	A	A
31	678-5	S	8	B	B	B	B	B	A	A
32	754-2	S	6	B	B	B	B	B	A	A
33	761-1	S	5	B	B	B	B	B	A	A
34	761-3	S	6	B	B	B	B	B	A	A
35	781-6	S	6	B	B	B	B	B	A	A
36	786-1	S	5	B	B	B	B	B	A	A
37	786-5	S	5	B	B	B	B	B	A	A
38	788-1	S	5	B	B	B	B	B	A	A
39	788-4	S	6	B	B	B	B	B	A	A
1 Recombinants were screened from F2:5 plants of Moro/HXH population (Yuan et al., Theor. Appl. Genet. 131, 1253-1262 (2018)).
