# Supplementary material for: Sequencing trait-associated mutations to clone wheat rust-resistance gene YrNAM
Source: Nat Commun. 2023 Jul 19;14:4353. doi: 10.1038/s41467-023-39993-2 (PMC10356923; doi:10.1038/s41467-023-39993-2)
Supplement: Supplementary file 8 — Supplementary Data 5 [file 41467_2023_39993_MOESM8_ESM.xlsx]

## Sheet: Supplementary Data 5
Supplementary Data 5. Pst infection tests of YrNAM native expression (PC1213) T1 plants.
Line	Plant No.1	Pst race2	Infection type (ITs)	Resistance3	Cisgene of YrNAM4
					gDNA	cDNA
Fielder#3	1	CYR32	1	R	+	unknown
Fielder#3	2	CYR32	1	R	+	unknown
Fielder#3	3	CYR32	0	R	+	+
Fielder#3	4	CYR32	1	R	+	unknown
Fielder#3	5	CYR32	1	R	+	unknown
Fielder#3	6	CYR32	1	R	+	+
Fielder#3	7	CYR32	1	R	+	unknown
Fielder#3	8	CYR32	0	R	+	+
Fielder#3	9	CYR32	1	R	+	unknown
Fielder#3	10	CYR32	1	R	+	unknown
Fielder#3	11	CYR32	1	R	+	unknown
Fielder#3	12	CYR32	0	R	+	unknown
Fielder#3	13	CYR32	1	R	+	unknown
Fielder#3	14	CYR32	1	R	+	+
Fielder#3	15	CYR32	2	R	+	unknown
Fielder#3	16	CYR32	8	S	+	-
Fielder#3	17	CYR32	2	R	+	+
Fielder#3	18	CYR32	1	R	+	unknown
Fielder#3	19	CYR32	1	R	+	+
Fielder#3	20	CYR32	1	R	+	unknown
CB037#4	1	CYR32	8	S	-	-
CB037#4	2	CYR32	1	R	+	unknown
CB037#4	3	CYR32	8	S	-	unknown
CB037#4	4	CYR32	2	R	+	+
CB037#4	5	CYR32	8	S	-	unknown
CB037#4	6	CYR32	6	S	-	unknown
CB037#4	7	CYR32	2	R	+	+
CB037#4	8	CYR32	0	R	+	unknown
CB037#4	9	CYR32	1	R	+	unknown
CB037#4	10	CYR32	8	S	-	unknown
CB037#4	11	CYR32	7	S	-	unknown
CB037#4	12	CYR32	1	R	+	+
CB037#4	13	CYR32	1	R	+	+
CB037#4	14	CYR32	8	S	-	-
CB037#4	15	CYR32	8	S	-	-
CB037#4	16	CYR32	7	S	-	unknown
CB037#4	17	CYR32	8	S	-	-
CB037#4	18	CYR32	1	R	+	unknown
CB037#5	1	CYR32	8	S	-	-
CB037#5	2	CYR32	0	R	+	+
CB037#5	3	CYR32	6	S	-	unknown
CB037#5	4	CYR32	8	S	-	unknown
CB037#5	5	CYR32	2	R	+	unknown
CB037#5	6	CYR32	2	R	+	unknown
CB037#5	7	CYR32	1	R	+	+
CB037#5	8	CYR32	8	S	-	unknown
CB037#5	9	CYR32	7	S	-	unknown
CB037#5	10	CYR32	8	S	-	unknown
CB037#5	11	CYR32	1	R	+	+
CB037#5	12	CYR32	8	S	-	unknown
CB037#5	13	CYR32	1	R	+	+
CB037#5	14	CYR32	8	S	-	unknown
CB037#5	15	CYR32	1	R	+	unknown
CB037#5	16	CYR32	0	R	+	unknown
CB037#5	17	CYR32	8	S	-	unknown
CB037#5	18	CYR32	1	R	+	+
Fielder#3	1	Mixture of spores (Taian)	1	R	+	+
Fielder#3	2	Mixture of spores (Taian)	2	R	+	+
Fielder#3	3	Mixture of spores (Taian)	2	R	+	unknown
Fielder#3	4	Mixture of spores (Taian)	2	R	+	unknown
Fielder#3	5	Mixture of spores (Taian)	1	R	+	unknown
Fielder#3	1	Mixture of spores (Luohe)	2	R	+	+
Fielder#3	2	Mixture of spores (Luohe)	2	R	+	+
Fielder#3	3	Mixture of spores (Luohe)	2	R	+	+
Fielder#3	4	Mixture of spores (Luohe)	2	R	+	unknown
CB037#12	1	Mixture of spores (Luohe)	2	R	+	+
CB037#12	2	Mixture of spores (Luohe)	2	R	+	+
CB037#12	3	Mixture of spores (Luohe)	8	S	-	-
CB037#12	4	Mixture of spores (Luohe)	2	R	+	unknown
CB037#12	5	Mixture of spores (Luohe)	2	R	+	unknown
Note: 1 For the CYR32 test of line Fielder#3, T1 plants 1-10 and 11-22 were studied in two separate experiments. 2 Mixture of spores (Taian) contained CYR29, CYR31, and CYR32; Mixture of spores (Luohe) were collected from naturally infected field in Luohe, Henan province, China. 3 R and S represent resistant and susceptible, respectively. 4 Primer pair F8/R7 was used for detecting gDNA integratio…
