# Supplementary material for: Sequencing trait-associated mutations to clone wheat rust-resistance gene YrNAM
Source: Nat Commun. 2023 Jul 19;14:4353. doi: 10.1038/s41467-023-39993-2 (PMC10356923; doi:10.1038/s41467-023-39993-2)
Supplement: Supplementary file 9 — Supplementary Data 6 [file 41467_2023_39993_MOESM9_ESM.xlsx]

## Sheet: Supplementary Data 6
Supplementary Data 6. YrNAM homologs annotated in common wheat and related species.
Reference genome	Top blastn hits against gene annotations using transcript of YrNAM (1737 bp) as query				Top blastn hits against reference genomes using genomic DNA of YrNAM (2161 bp) as query (Alignment regions and sequence identities are listed)3	Reference
	Annotated Genes	Abbreviation	Identities1	Amino acid sequence2
Triticum aestivum (cv.Chinese Spring)	TraesCS1D03G0001600.1	CS_1D_1600	865/1095(79%)	MVKDTAYYDTLGVSTDTSAAEMKKAYYVKARWVHPDKNPGDPDAAREFQELGEAYQVLCDPVKRDSYDSSGKEGLSQDNMIDPAAVFSMLFGRLNFEDYVGQLAALASAEAAGRKLEQDFELPDLTCTPTPTDVELVQDYLRPAIQRLPTKRSLWDLCSGPHPLVNPDLPFMGPWELPGMIARNKYYLTDHDALASCFELGGFRELHTPYGIWKVKTSDMAIRVQHNEVPPVHIHAFNGLVGVKRTMKFHPYTYTGINTNWTMNVYFSLNGFTMDDGLVLCHVFETDSAPEYDDSPKCLGCHPGACSGYHNGQAFGAPSNASFNSTYLGSRPMHHHDTERRPDPRLSSFMAHLENLLLGDPDPDNSADAGNSSARTGVPPTADHGQSKKRKKISDVWDY…	chr1D: 118740-120110 (73%); 120093-120493 (87%)	Zhu, T. et al., Plant J. 107, 303-314 (2021)
	TraesCS1B03G0003600LC.1	CS_1B_3600LC	653/791(83%)	MRDKYFLTDHTTVTSFHHFHGAPTTNGFWQQHPPHCTAIRAEFNRIVGIKKTMKFHQHTGAKTNWSMNIYYSWNEGDSFLRDDLVLCHVFETDSPDYDDNPKCLGCHRGACSGHPHDQAFGAPSEDTSFKPIHYYPNRHSDPRLKSYMEQLGNLLFSDADPDNSADTGNCGAGRGKPPMADHGQSKKTQKDLRCLGLLHQDICARHQREGRDICGLQPLLQDTVSQFQERDLTTCKARVPVQVQTSSSWQKCQGLRRRRQCPIVLSS	chr1B: 1500884-1499525 (72%); 1499635-1499063 (89%)
	TraesCS1B03G0003500LC.1	CS_1B_3500LC	300/357(84%)	MHRYPDPISLNSFIAHLENLLLADPDPIPDNSPDTGNSRATRSGDPPTADHGQSKKRKRLDVWDYFTKLFARDINGKVLTFAACNHCCKILSGSSKGGTTHLARHVCPCKFKPVVAGRSAKDSGGDANVLSS	chr1B: 1496353-1496013 (85%)
	TraesCS1A03G0005400LC.2	CS_1A_5400LC	465/552(84%)，279/419(67%)	MLVIWFAPPPTPTWGSRCPRPIFLFPLPPSHLKLRGRNQNADSSSLACLATPRMWGWCRTASAQQSNSCSLSRRNPPLLIRFGCNAVVGLLTLTSLAKTRGNSLDGLVLCHVFETDSPDYEDNPKCLGCHRGACSGHHNDHEFGAPSEDTSLNSPHPGSRPMHYYPKHHSDPRLKSYIEQLGNLLFSDSDPDNSADTGNCGAGRGDPPITDYGQSRKRKKISDVWDYFTKIYALDINGKVLTFAACNHCCKILTASSKNGTSQLARHTCLCKFKPVAAGRNAKDSGGNPNVLLS	chr1A:1311314-1310885 (67%); 1309403-1309181 (83%); 1309023-1308316 (75%); 1308109-1307660 (89%)
	TraesCS1A03G0005300LC.1	CS_1A_5300LC	565/767(74%), 117/138(85%)	MELQESFDVEPLFSTPTDTDWGIPMSPLPLPLPLPVPPSSSHMIMDSLAGVLCRCSFWRWWDLRTPNGFWKKQTSDRVIRAGHNGVVGVKRTIKFHPSPPTSTGDDALPLPGTNTNWIMNVYYYCLHGSVQHGLVLCHVFETDSTDYDDTPKCISVGCHPGSCNGNHSGQAFGAPSSNALSNSTHPGLNSYIAELGNLLLGDPGDHDNSADTANSSATAGAPPKADHGLSKKRKKTSDVWDYFTKIFARDINGKVLTFAACNHCCKILTGSSKGGTTHLARHACPCKLKPVEAGRNAKDS	chr1A: 1303499-1303362 (85%); 1303212-1302750 (67%); 1302612-1302313 (70%); 1302354-1302063 (87%)
					chr4A: 741972987-741972475 (85%); 741970969-741970388 (85%); 741969947-741969646 (88%)
Triticum aestivum (cv.Fielder)	TraesFLD1B01G003100.1	Not included	265/284(93%)	too short	chr1B: 2085806-2084786 (76%); 2084573-2083593 (95%)	Kazuhiro, S. et al., DNA Res. 28, 1-7 (2021)
					chr4A: 747927313-747926801 (85%); 747925338-747924757 (85%); 747953447-747952935 (85%); 747951471-747950890 (85%); 747925338-747924757 (85%)
					chr1A: 1313741-1313312 (67%); 1311984-1311719 (83%); 1311561-1310854 (75%); 1310647-1310198 (89%); 1304892 -1304601 (87%)
					chr1D: 343703-343388 (87%)
Triticum aestivum (cv.Renan)	TraesRN1D0100001800.1	RN_1D_1800	865/1095(79%)	MVKDTAYYDTLGVSTDTSAAEMKKAYYVKARWVHPDKNPGDPDAAREFQELGEAYQVLCDPVKRDSYDSSGKEGLSQDNMIDPAAVFSMLFGRLNFEDYVGQLAALASAEAAGRKLEQDFELPDLTCTPTPTDVELVQDYLRPAIQRLPTKRSLWDLCSGPHPLVNPDLPFMGPWELPGMIARNKYYLTDHDALASCFELGGFRELHTPYGIWKVKTSDMAIRVQHNEVPPVHIHAFNGLVGVKRTMKFHPYTYTGINTNWTMNVYFSLNGFTMDDGLVLCHVFETDSAPEYDDSPKCLGCHPGACSGYHNGQAFGAPSNASFNSTYLGSRPMHHHDTERRPDPRLSSFMAHLENLLLGDPDPDNSADAGNSSARTGVPPTADHGQSKKRKKISDVWDY…	chr1D: 211482-212852 (73%); 212835-213235 (87%)	Aury, J.M. et al., Gigascience 11, 1-18 (2022)
					chr1B: 1537151-1538171 (76%); 1538384-1539364 (95%); 1497198-1496859 (88%)
					chr4A: 739599133-739598621 (85%); 739597572-739597103 (68%); 739597121-739596540 (85%); 739596099-739595798 (90%);
					chr1A: 1214654-1213942 (74%); 1213737-1213272 (85%)
Triticum aestivum (cv.ArinaLrFor)	TraesARI1D01G001500.1	ARI_1D_1500	865/1095(79%)	MVKDTAYYDTLGVSTDTSAAEMKKAYYVKARWVHPDKNPGDPDAAREFQELGEAYQVLCDPVKRDSYDSSGKEGLSQDNMIDPAAVFSMLFGRLNFEDYVGQLAALASAEAAGRKLEQDFELPDLTCTPTPTDVELVQDYLRPAIQRLPTKRSLWDLCSGPHPLVNPDLPFMGPWELPGMIARNKYYLTDHDALASCFELGGFRELHTPYGIWKVKTSDMAIRVQHNEVPPVHIHAFNGLVGVKRTMKFHPYTYTGINTNWTMNVYFSLNGFTMDDGLVLCHVFETDSAPEYDDSPKCLGCHPGACSGYHNGQAFGAPSNASFNSTYLGSRPMHHHDTERRPDPRLSSFMAHLENLLLGDPDPDNSADAGNSSARTGVPPTADHGQSKKRKKISDVWDY…	chr1D: 178578-179948 (73%); 179931-180331 (87%)	Walkowiak, S. et al., Nature 588, 277-283 (2020)
					chrUn: 303105883-303105371(85%); 344078660-344078079(85%)
					chr4A: 734581243-734581755(85%); 734554110-734554306(88%)
Triticum aestivum (cv.CDC_Landmark)	no hit	N/A	N/A	N/A	chr1B: 1361651-1360631 (76%); 1360418-1359438 (95%)	Walkowiak, S. et al., Nature 588, 277-283 (2020)
					chr4A: 744659038-744658526 (85%);744657470-744657002 (68%); 744657020-744656439 (85%); 744655998-744655697(88%)
					chr1A: 1330671-1330242 (67%); 1328794-1328547 (83%); 1328389-1327682 (75%);1327703-1327582 (87%); 1327475-1327026 (89%)
					chr1D: 190981-190666(86%)
Triticum aestivum (cv.CDC_Stanley)	TraesSTA1D01G001300.1	STA_1D_1300	865/1095(79%)	MVKDTAYYDTLGVSTDTSAAEMKKAYYVKARWVHPDKNPGDPDAAREFQELGEAYQVLCDPVKRDSYDSSGKEGLSQDNMIDPAAVFSMLFGRLNFEDYVGQLAALASAEAAGRKLEQDFELPDLTCTPTPTDVELVQDYLRPAIQRLPTKRSLWDLCSGPHPLVNPDLPFMGPWELPGMIARNKYYLTDHDALASCFELGGFRELHTPYGIWKVKTSDMAIRVQHNEVPPVHIHAFNGLVGVKRTMKFHPYTYTGINTNWTMNVYFSLNGFTMDDGLVLCHVFETDSAPEYDDSPKCLGCHPGACSGYHNGQAFGAPSNASFNSTYLGSRPMHHHDTERRPDPRLSSFMAHLENLLLGDPDPDNSADAGNSSARTGVPPTADHGQSKKRKKISDVWDY…	chr1D: 178722-180092 (73%); 180075-180475 (87%)	Walkowiak, S. et al., Nature 588, 277-283 (2020)
					chr1B: 1526733-1527753 (76%); 1527966-1528946 (95%)
					chr4A: 746129153-746128641 (85%); 746127135-746126554 (85%); 746126113-746125812 (88%)
					chr1A: 2311597-2312026 (67%); 2313632-2313883 (83%); 2314041-2314748 (75%); 2314955-2315404 (89%)
Triticum aestivum (cv.Julius)	TraesJUL1D01G001200.1	JUL_1D_1200	865/1095(79%)	MVKDTAYYDTLGVSTDTSAAEMKKAYYVKARWVHPDKNPGDPDAAREFQELGEAYQVLCDPVKRDSYDSSGKEGLSQDNMIDPAAVFSMLFGRLNFEDYVGQLAALASAEAAGRKLEQDFELPDLTCTPTPTDVELVQDYLRPAIQRLPTKRSLWDLCSGPHPLVNPDLPFMGPWELPGMIARNKYYLTDHDALASCFELGGFRELHTPYGIWKVKTSDMAIRVQHNEVPPVHIHAFNGLVGVKRTMKFHPYTYTGINTNWTMNVYFSLNGFTMDDGLVLCHVFETDSAPEYDDSPKCLGCHPGACSGYHNGQAFGAPSNASFNSTYLGSRPMHHHDTERRPDPRLSSFMAHLENLLLGDPDPDNSADAGNSSARTGVPPTADHGQSKKRKKISDVWDY…	chr1D: 171263-172633 (73%); 172616-173016 (87%)	Walkowiak, S. et al., Nature 588, 277-283 (2020)
					chr1B: 914446-914446 (76%); 913213-912233 (95%)
					chr1A: 12788075-12788504 (67%); 12789808-12790073 (83%); 12790231-12790938 (75%); 12791145-12791594 (89%)
					chrUn: 208080153-208079813 (89%); 224136146-224135864 (74%); 213250585-213250783 (87%)
					chr4A: 744181176-744181372 (88%)
Triticum aestivum (cv.LongReach_Lancer)	TraesLAC1D01G001300.1	LAC_1D_1300	865/1095(79%)	MVKDTAYYDTLGVSTDTSAAEMKKAYYVKARWVHPDKNPGDPDAAREFQELGEAYQVLCDPVKRDSYDSSGKEGLSQDNMIDPAAVFSMLFGRLNFEDYVGQLAALASAEAAGRKLEQDFELPDLTCTPTPTDVELVQDYLRPAIQRLPTKRSLWDLCSGPHPLVNPDLPFMGPWELPGMIARNKYYLTDHDALASCFELGGFRELHTPYGIWKVKTSDMAIRVQHNEVPPVHIHAFNGLVGVKRTMKFHPYTYTGINTNWTMNVYFSLNGFTMDDGLVLCHVFETDSAPEYDDSPKCLGCHPGACSGYHNGQAFGAPSNASFNSTYLGSRPMHHHDTERRPDPRLSSFMAHLENLLLGDPDPDNSADAGNSSARTGVPPTADHGQSKKRKKISDVWDY…	chr1D: 560988-559618 (73%); 559635-559235 (87%)	Walkowiak, S. et al., Nature 588, 277-283 (2020)
					chr1B: 1269248-1270268 (76%); 1270481-1271461 (95%)
					chr1A: 1260740-1260311 (67%); 1258867-1258602 (83%); 1258444-1257737 (75%); 1257530-1257081 (89%)
Triticum aestivum (cv.Mace)	no hit	N/A	N/A	N/A	chr1A: 268837-269266 (67%); 270598-270863 (83%); 271021-271728 (75%); 271935-272384 (89%)	Walkowiak, S. et al., Nature 588, 277-283 (2020)
					chr1B: 4697485-4696465 (76%); 4696252-4695272 (95%)
					chr1D: 2070741-2071056 (87%)
Triticum aestivum (cv.Norin61)	no hit	N/A	N/A	N/A	chr1A: 4387997-4387568 (67%); 4386262-4385997 (83%); 4385839-4385132 (75%); 4384925-4384476 (89%)	Walkowiak, S. et al., Nature 588, 277-283 (2020)
					chr1B: 2846188-2847208 (76%); 2847421-2848401 (95%)
					chr1D: 2051370-2051685 (87%)
Triticum aestivum (cv.SY_Mattis)	TraesSYM1D01G001200.1	SYM_1D_1200	865/1095(79%)	MVKDTAYYDTLGVSTDTSAAEMKKAYYVKARWVHPDKNPGDPDAAREFQELGEAYQVLCDPVKRDSYDSSGKEGLSQDNMIDPAAVFSMLFGRLNFEDYVGQLAALASAEAAGRKLEQDFELPDLTCTPTPTDVELVQDYLRPAIQRLPTKRSLWDLCSGPHPLVNPDLPFMGPWELPGMIARNKYYLTDHDALASCFELGGFRELHTPYGIWKVKTSDMAIRVQHNEVPPVHIHAFNGLVGVKRTMKFHPYTYTGINTNWTMNVYFSLNGFTMDDGLVLCHVFETDSAPEYDDSPKCLGCHPGACSGYHNGQAFGAPSNASFNSTYLGSRPMHHHDTERRPDPRLSSFMAHLENLLLGDPDPDNSADAGNSSARTGVPPTADHGQSKKRKKISDVWDY…	chr1D: 178175-179545 (73%); 179528-179928 (87%)	Walkowiak, S. et al., Nature 588, 277-283 (2020)
					chr1B: 1525588-1526608 (76%); 1526821-1527801 (95%)
					chr4A: 726541657-726541145 (85%); 726539637-726539056 (85%); 726538615-726538314 (89%)
					chrUn: 611786879-611787391 (85%); 359922086-359921617 (68%); 359921635-359921054 (85%)
Triticum aestivum (cv.Jagger)	Not available in WheatOmics	N/A	N/A	N/A	chr1B: 7642953-7641933 (76%); 7641720-7640740 (95%)	Walkowiak, S. et al., Nature 588, 277-283 (2020)
					chr1D: 751297-749927 (73%); 749944-749544 (87%)
					chr4A: 735946981-735946469 (85%); 735945413-735944945 (68%); 735944963-735944382 (85%)
					chr1A: 1295286-1295021 (83%); 1294863-1294156 (75%); 1293949-1293500 (89%)
Triticum spelta (cv.PI190962)	Not available in WheatOmics	N/A	N/A	N/A	chr1B: 1586644-1587664 (76%); 1587877-1588857 (95%);	Walkowiak, S. et al., Nature 588, 277-283 (2020)
					chr1D: 177779-179149 (73%); 179132-179532 (87%);
					chr4A: 730795152-730794640 (85%); 730793584-730793116 (68%); 730793134-730792553 (85%)
					chr1A: 1284056-1283627 (67%); 1282261-1281996 (83%);1281838-1281131 (75%); 1280924-1280475 (89%)
Triticum aestivum (cv.Cadenza)	TraesCAD_scaffold_014288_01G000100.1	CAD_014288	865/1095(79%)	MVKDTAYYDTLGVSTDTSAAEMKKAYYVKARWVHPDKNPGDPDAAREFQELGEAYQVLCDPVKRDSYDSSGKEGLSQDNMIDPAAVFSMLFGRLNFEDYVGQLAALASAEAAGRKLEQDFELPDLTCTPTPTDVELVQDYLRPAIQRLPTKRSLWDLCSGPHPLVNPDLPFMGPWELPGMIARNKYYLTDHDALASCFELGGFRELHTPYGIWKVKTSDMAIRVQHNEVPPVHIHAFNGLVGVKRTMKFHPYTYTGINTNWTMNVYFSLNGFTMDDGLVLCHVFETDSAPEYDDSPKCLGCHPGACSGYHNGQAFGAPSNASFNSTYLGSRPMHHHDTERRPDPRLSSFMAHLENLLLGDPDPDNSADAGNSSARTGVPPTADHGQSKKRKKISDVWDY…	scaffold_014288: 3484-2114 (73%); 2131-1731 (87%)	Walkowiak, S. et al., Nature 588, 277-283 (2020)
					scaffold_010644: 95863-97222 (72%); 97112-97684 (89%)
					scaffold_110795: 20387-19875 (85%); 18369-17788 (85%)
					scaffold_105511: 24983-24983 (67%); 23125-22943 (84%); 22785-22078 (75%); 21871-21422 (89%)
Triticum aestivum (cv.Claire)	TraesCLE_scaffold_011471_01G000100.1	CLE_011471	865/1095(79%)	MVKDTAYYDTLGVSTDTSAAEMKKAYYVKARWVHPDKNPGDPDAAREFQELGEAYQVLCDPVKRDSYDSSGKEGLSQDNMIDPAAVFSMLFGRLNFEDYVGQLAALASAEAAGRKLEQDFELPDLTCTPTPTDVELVQDYLRPAIQRLPTKRSLWDLCSGPHPLVNPDLPFMGPWELPGMIARNKYYLTDHDALASCFELGGFRELHTPYGIWKVKTSDMAIRVQHNEVPPVHIHAFNGLVGVKRTMKFHPYTYTGINTNWTMNVYFSLNGFTMDDGLVLCHVFETDSAPEYDDSPKCLGCHPGACSGYHNGQAFGAPSNASFNSTYLGSRPMHHHDTERRPDPRLSSFMAHLENLLLGDPDPDNSADAGNSSARTGVPPTADHGQSKKRKKISDVWDY…	scaffold_011471: 331-554 (80%); 915-1105 (90%); 1101-1371 (89%)	Walkowiak, S. et al., Nature 588, 277-283 (2020)
Triticum aestivum (cv.Paragon)	TraesPAR_scaffold_011677_01G000100.1	PAR_011677	865/1095(79%)	MVKDTAYYDTLGVSTDTSAAEMKKAYYVKARWVHPDKNPGDPDAAREFQELGEAYQVLCDPVKRDSYDSSGKEGLSQDNMIDPAAVFSMLFGRLNFEDYVGQLAALASAEAAGRKLEQDFELPDLTCTPTPTDVELVQDYLRPAIQRLPTKRSLWDLCSGPHPLVNPDLPFMGPWELPGMIARNKYYLTDHDALASCFELGGFRELHTPYGIWKVKTSDMAIRVQHNEVPPVHIHAFNGLVGVKRTMKFHPYTYTGINTNWTMNVYFSLNGFTMDDGLVLCHVFETDSAPEYDDSPKCLGCHPGACSGYHNGQAFGAPSNASFNSTYLGSRPMHHHDTERRPDPRLSSFMAHLENLLLGDPDPDNSADAGNSSARTGVPPTADHGQSKKRKKISDVWDY…	scaffold_011677: 331-554 (80%); 915-1105 (90%); 1101-1371 (89%)	Walkowiak, S. et al., Nature 588, 277-283 (2020)
Triticum aestivum (cv.Robigus)	TraesROB_scaffold_039293_01G000100.1	ROB_039293	865/1095(79%)	MVKDTAYYDTLGVSTDTSAAEMKKAYYVKARWVHPDKNPGDPDAAREFQELGEAYQVLCDPVKRDSYDSSGKEGLSQDNMIDPAAVFSMLFGRLNFEDYVGQLAALASAEAAGRKLEQDFELPDLTCTPTPTDVELVQDYLRPAIQRLPTKRSLWDLCSGPHPLVNPDLPFMGPWELPGMIARNKYYLTDHDALASCFELGGFRELHTPYGIWKVKTSDMAIRVQHNEVPPVHIHAFNGLVGVKRTMKFHPYTYTGINTNWTMNVYFSLNGFTMDDGLVLCHVFETDSAPEYDDSPKCLGCHPGACSGYHNGQAFGAPSNASFNSTYLGSRPMHHHDTERRPDPRLSSFMAHLENLLLGDPDPDNSADAGNSSARTGVPPTADHGQSKKRKKISDVWDY…	scaffold_039293: 331-554 (80%); 915-1105 (90%); 1101-1371 (89%)	Walkowiak, S. et al., Nature 588, 277-283 (2020)
Triticum aestivum (cv.Weebill)	TraesWEE_scaffold_012545_01G000100.1	WEE_012545	865/1095(79%)	MVKDTAYYDTLGVSTDTSAAEMKKAYYVKARWVHPDKNPGDPDAAREFQELGEAYQVLCDPVKRDSYDSSGKEGLSQDNMIDPAAVFSMLFGRLNFEDYVGQLAALASAEAAGRKLEQDFELPDLTCTPTPTDVELVQDYLRPAIQRLPTKRSLWDLCSGPHPLVNPDLPFMGPWELPGMIARNKYYLTDHDALASCFELGGFRELHTPYGIWKVKTSDMAIRVQHNEVPPVHIHAFNGLVGVKRTMKFHPYTYTGINTNWTMNVYFSLNGFTMDDGLVLCHVFETDSAPEYDDSPKCLGCHPGACSGYHNGQAFGAPSNASFNSTYLGSRPMHHHDTERRPDPRLSSFMAHLENLLLGDPDPDNSADAGNSSARTGVPPTADHGQSKKRKKISDVWDY…	scaffold_012545: 331-554 (80%); 915-1105 (90%); 1101-1371 (89%)	Walkowiak, S. et al., Nature 588, 277-283 (2020)
Triticum aestivum (cv.Kenong9204)	no hit	N/A	N/A	N/A	chr4A: 743432211-743431699 (85%); 743430192-743429611 (85%); 743458338-743458037 (88%)	Shi, X.L. et al., Mol. Plant 15, 1440-1456(2022)
					chr1D: 227942-227627 (87%)
					chrUn: 74844282-74843975 (87%)
Triticum aestivum (cv.Zang1817)	TraesZN1A01G005700LC.1	Not included	205/232(88%)	N/A (no ORF)	chr1A: 1285912-1285483 (67%); 1284256-1283991 (83%); 1283833-1283126 (75%); 1282919-1282470 (89%)	Guo, W.L. et al., Nat. Commun.11, 5085 (2020)
	TraesZN1B01G002000.1	Not included	227/282(80%), 211/288(73%), 210/298(70%)	N/A (no ORF)	chr1B: 1492489-1491130 (72%); 1491240-1490668 (89%)
					chr1D: 169589-170959 (73%); 170942-171342 (87%)
Triticum turgidumssp. durum (cv.Svevo)	TRITD1Bv1G000710.1	Durum_1B_0710	881/1044(84%)	MMVKDTAYYDTLGVTTDASETEIKKAYYLKARRVHPDKNPGDPDAARKFQELGEAYQVLYDPAKRDSYDNSGKEGLSQDDMIDPTALFGMLFGSYYFENSAEAGKKLEQDFELPDLTCNPTDGQLVQDYLVPAIQRMWREQRFGRSGVNDDLPFMDPGMIARNNKGGNELRDKYFLTDNTTVASFHHFHGAPTTNGFWQQHPPHCTVIRAEYNRIVGIKKAMKFHQHTGAKANWSMNIYYSWNEGDSFLRDDLVLCHVFETDSAPDYDDNPKCLGCHQGACSGGYHSGQAFAAPSNASFDSTYPGSRPMHHHDTESRSDRRLSYFMARLENLLLGDPDDPDNSADTGNSGAGRGDPPTADHGQSKKRKKISDVWDYFTKIFARDINGKVVTFAACNHCC…	chr1B: 1558454-1559474 (76%); 1559687-1560667 (95%)	Maccaferri, M. et al., Nat. Genet. 51, 885-895 (2019)
	TRITD1Bv1G000660.1	Durum_1B_0660	750/1067(70%)	MTCTPTPTDVELVEEYLRPAIQRMPEEPGAAVDLNKRRPYPFDLCPPRPGPALVNAELPCMDPWELPGMIARNNECGMTRDKYYLTDHRALVLYNIGFREIRTPNGSWKTKTMDKMLYRGCGVKRTMKFYPYSTRDDALSLSGNRSNWIMNVYFYSYYGTIKDDLALCHVFETDSPDYYDAGEDDTHKCKGNHCHKTSGAPSNGSWRPMHRYPDRSPDPILLNSFIAQLENLLLGDPDPIPDNSPDTGNSRATRSGDPPTADHGQSKKRKRLDVWDYFTKLFARDINGKVLTFAACNHCCKILSGSSKGGTTHLARHVCPCKFKPVVAGRSAKDSGGDANVLSS	chr1B: 1480715-1480221 (69%); 1478054-1477780 (72%)
	TRITD1Av1G000470.1	Durum_1A_0470	462/535(86%)	MCHVFETDSPDYDDNPKCLGCLRGACSGHHHDHEFGDPSEDTSFSSPHPRSRPMHYYPKHHSDPRLKSYMEHLGNLLFSDADPDNSADTGNSGAGRGDPPTADHGQSKERKKISNVWDYFTKIFARDINGKVVTYAVCNHCCKILSGSSKNGTSQLARHACPCKFKPVAAGRNAKDSGGDVNVLSS	chr1A: 1118572-1119199 (73%); 1119592-1120200 (73%); 1120183-1120750 (90%)
Triticum turgidum ssp. dicoccoides (cv.Zavitan)	TRIDC0UG000040.1	Not included	290/343(85%), 66/77(86%)	N/A (no ORF)	chr1A: 152772-152473(70%); 152510-152219 (87%)	Zhu, T. et al., G3 (Bethesda) 9, 619-624 (2019)
	TRIDC0UG000030.1	Emmer_0U_0030	331/414(80%), 161/242(67%)	MELQESFDVEPLFSTPTDTDWGIPMSPLPLPLPLPVPPSSSHMIMNKRDVGVAQSSAQAVAGKKLEQEFELPADFISTPTDVELVQEYLLPAIQGMPEGPTLYDLYYGPAVVKAELPFMDPWQLPGICVHQMGFGKNRQATG	chr1A: 153960-153525 (80%); 153361-152899(67%)	Zhu, T. et al., G3 (Bethesda) 9, 619-624 (2019)
Triticum urartu (cv.G1812)	no hit	N/A	N/A	N/A	chr1A: 2994176-2993375 (76%); 2993224-2992617 (73%); 2992635-2992068 (91%)	Ling, H.Q. et al., Nature 557, 424-428 (2018)
Aegilops tauschii (cv.AL8/78)	evm.model.Aet_chr_1.17	Ae.tauschii_AL8/78_chr1_17	865/1095(79%)	MVKDTAYYDTLGVSTDTSAAEMKKAYYVKARWVHPDKNPGDPDAAREFQELGEAYQVLCDPVKRDSYDSSGKEGLSQDNMIDPAAVFSMLFGRLNFEDYVGQLAALASAEAAGRKLEQDFELPDLTCTPTPTDVELVQDYLRPAIQRLPTKRSLWDLCSGPHPLVNPDLPFMGPWELPGMIARNKYYLTDHDALASCFELGGFRELHTPYGIWKVKTSDMAIRVQHNEVPPVHIHAFNGLVGVKRTMKFHPYTYTGINTNWTMNVYFSLNGFTMDDGLVLCHVFETDSAPEYDDSPKCLGCHPGACSGYHNGQAFGAPSNASFNSTYLGSRPMHHHDTERRPDPRLSSFMAHLENLLLGDPDPDNSADAGNSSARTGVPPTADHGQSKKRKKISDVWDY…	chr1D: 244855-246225 (73%); 246208-246608 (87%)	Luo, M.C. et al., Nature 551, 498-502 (2017)
Aegilops tauschii (cv.AY17)	AetAY17_1Dv1G001800.1	Ae.tauschii_AY17_1D_1800	865/1095(79%)	MVKDTAYYDTLGVSTDTSAAEMKKAYYVKARWVHPDKNPGDPDAAREFQELGEAYQVLCDPVKRDSYDSSGKEGLSQDNMIDPAAVFSMLFGRLNFEDYVGQLAALASAEAAGRKLEQDFELPDLTCTPTPTDVELVQDYLRPAIQRLPTKRSLWDLCSGPHPLVNPDLPFMGPWELPGMIARNKYYLTDHDALASCFELGAFRELHTPYGIWKVKTSDMAIRVQHNEVPPVHIHAFNGLVGVKRTMKFHPYTYTGINTNWTMNVYFSLNGFTMDDGLVLCHVFETDSAPEYDDSPKCLGCHPGACSGYHNGQAFGAPSNASFNSTYLGSRPMHHHDTERRPDPRLSSFMAHLENLLLGDPDPDNSADAGNSSARTGVPPTADHGQSKKRKKISDVWDY…	chr1D: 369262-370632 (73%); 370619-371019 (87%)	Wang, L. et al., G3 (Bethesda) 11, 325 (2021)
Aegilops tauschii (cv.AY61)	no hit	N/A	N/A	N/A	chr1D: 257053-256738 (87%)	Wang, L. et al., G3 (Bethesda) 11, 325 (2021)
Aegilops tauschii (cv.T093)	AetT093_1Dv1G001600.1	Ae.tauschii_T093_1D_1600	866/1095(79%)	MVKDTAYYDTLGVSTDTSAAEMKKAYYVKARWVHPDKNPGDPDAAREFQELGEAYQVLCDPVKRDSYDSSGKEGLSQDNMIDPAAVFSMLFGRLNFEDYVGQLAALASAEAAGRKLEQDFELPDLTCTPTPTDVELVQDYLRPAIQRLPTKRSLWDLCSGPHPLVNPDLPFMGPWELPGMIARNKYYLTDHDALASCFELGAFRELHTPYGIWKVKTSDMAIRVQHNEVPPVHIHAFNGLVGVKRTMKFHPYTYTGINTNWTMNVYFSLNGFTMDDGLVLCHVFETDSAPEYDDSPKCLGCHPGACSGYHNGQAFGAPSNASFNSTYLGSRPMHHHDTERRPDPRLSSFMAHLENLLLGDPDPDNSADAGNSSARTGVPPTADHGQSKKRKKISDVWDY…	chr1D: 355706-357076 (73%); 357067-357467 (87%)	Wang, L. et al., G3 (Bethesda) 11, 325 (2021)
Aegilops tauschii (cv.XJ102)	AetXJ02_1Dv1G001800.1	Ae.tauschii_XJ02_1D_1800	521/706(74%)	MVKDTAYYDTLGVSTDTSAAEMKKAYYVKARWVHPDKNPGDPDAAREFQELGEAYQVLCDPVKRDSYDSSGKEGLSQDNMIDPAAVFSMLFGRLNFEDYVGQLAALASAEAAGRKLEQDFELPDLTCTPTPTDVELVQDYLRPAIQRLPTKRSLWDLCSGPHPLVNPDLPFMGPWELPGMIARNKYYLTDHDALASCFELGAFRELHTPYGIWKVKTSDMAIRVQHNEVPPVHIHAFNGLVGVKRTMKFHPYTYTGINTNWTMNVYFSLNGFTMDDGLVLCHVFETDSAPEYDDSPKCLGCHPGACSGYHKVKHSELQATLHSIQHI	chr1D: 368108-369478 (73%); 369468-369868 (87%)	Wang, L. et al., G3 (Bethesda) 11, 325 (2021)
Aegilops speltoides (cv.AEG-9674-1)	no hit	N/A	N/A	N/A	chr4B: 201583809-201583698 (88%)	Avni, R. et al., Plant J. 110, 179-192 (2022)
Aegilops longissima (cv.AEG-6782-2)	no hit	N/A	N/A	N/A	chrUn: 7815284-7815072 (92%); 7815027-7813987 (78%); 7814025-7813711 (89%)	Avni, R. et al., Plant J. 110, 179-192 (2022)
Aegilops sharonensis (cv.AS_1644)	AE.SHARON.r1.1SG0001090.1	Ae.sharon_1S_1090	867/1217(71%)	MSPCAPLLPSSSHRNMSMNNTDVVAQSSAQAVAGKTVEQDFELPDMTCTPTPTDVELVEEYLRPAIQRMPEEPGAAVDLNKCRPYPFDLCPPRPGPALVNAELPCMDPWELPGMIARNNECGMTRDKYYLTDHRALVLYNIGFREIRTPNGSWKTKSMDKMLYRGCGVKRTMKFYPYSTRDHALSLSSNRSNWIMNVYFYSYYGTIKDDLVMCHVFETDSPDYYDAGEDDTHKCKGNHCHKTSGAPSNGSWRPMHRYPDRSPDPILLNSFIAQLENLLLGDPDPIPDNSPDTGNSRATRSGDPPTADHGQSKKRKRSDVWDYFTKLFARDINGKVLTFAACNHCCKILSGSSKGGTTHLARHVCPCKFKPVVAGRSAKDSGGDTNVLSS	chr1S: 6073153-6072417 (69%); 6071849-6071575 (72%); 6071497-6071157 (86%)	Avni, R. et al., Plant J. 110, 179-192 (2022)
Aegilops bicornis (cv.TB01)	no hit	N/A	N/A	N/A	chrUn: 8258178-8257986 (90%)	Li, L.F. et al., Mol. Plant 15, 488-503 (2022)
Aegilops longissima (cv.TL105)	Ae.longissima.TL05.1S01G0001300.1	Ae.longissima_TL05_1S_1300	1070/1231(87%)	MEHEEDSLDVENLVCTPTDSGLPMSPAHLHLPLPLPPSSRHMIMNNTDHVAAQAVAAGKKLEQEFELPADLTCTPTSTDVELVRDYLDPAIQRMQPEERSHWDCIYGPAVVNPDLPTMDPCQLPGMIARNNKGGNELRDKYYLTDHNALAPFGYSRVLHTTTGFWQTRDYTVIRAEHNRIVGLKKTMKFHQHTGAKANWIMNIYYSCKEGDSFLREGLVLCHVFETDSAPDYGDNPKCLGCHQGACSGHPHDQAFGAPSEDTSFKPMHYCPNRHSDPRLKSYMEQLGDLLFSDADPDNSADTGNSGAGRGDPPTADHGQCKKRKKISDVWDYFTKIFARDINGKVMTYAACNHCCKILSASSKNGTSQLARHACPCKFKPVEAGRNAKD	chr1S: 131580-130032 (81%); 130084-129514 (92%)	Li, L.F. et al., Mol. Plant 15, 488-503 (2022)
Aegilops searsii (cv.TE01)	Ae.searsii.TE01.1S01G0001600.1	Ae.searsii_TE01_1S_1600	890/1038(86%)	MVKDTAYYDTLGVTTDASEAEIKKAYYLKARRVHPDKNPGDPDAARKFQELGEAYQVLCDPATRDPYDNSGKEGLSQDDMIDPTAVFGMLFGSYYFEDSAEAGKKLEQDFELPDLTCTPTPTDGELVQDYLVPAIQRMWREQRLGRSGVNADLPFMDPGMIARNNKGGMRDKYFLTDHTTVASFHHFHGAPTTNGFWEQHSHCTVIRAEYNMIVGIKKTMKFHQHTGAKTNWSMNIYYSWNEGDSFLREDLVLCHVFETDSPDYDDNPKCLGCHQGACSGYHSGQAFAAPSNASFNSTYPGSRPMHHHDTERRSDPRLSSFMAHLENLLLGDPDDPDNSADTGNSSARRGVPPAADHGQSKKRKKISDVWDYFTKIFARDMNGKVVTYAACNHCCKILS…	chr1S: 170641-168641 (86%)	Li, L.F. et al., Mol. Plant 15, 488-503 (2022)
	Ae.searsii.TE01.1S01G0001500.1	Ae.searsii_TE01_1S_1500	438/555(79%), 90/113(80%) , 39/46(85%	MLRIWYAPPPTPTWGSRCPLFLSHPAAAIWIWNPRFNMLSRTATCSRNPVVIFLTLSSLAWTRGNSLDDLVLCHVFEADSHDYKHAPKCKGNHCYQVAFEAPSNSSFNSTQPGSSPMHRRYPDRHPDPMLLNSCIAHLENVLLGDPDPIPDNSPDTGNSGARRGDPPTADHGQSKKRKKSSDVWDYFTKIFARNIEGNLLTFAACNHCCKILSGSSKGGTTHLARHVCPCKFKPVAAGRSAKDSGGDPNVLLS	chr1S: 166199-165327 (67%); 164980- 164685 (79%); 164544-164234 (87%)
	Ae.searsii.TE01.1S01G0001700.1	Ae.searsii_TE01_1S_1700	227/265(86%), 493/714(69%)	MFPGLEELPAFPYGPSDAELVQNHLRPAILGMPEERLVYERAVVNADLPFMDPWDLPGIAWTKGRRGKYYHTDHHELAFYSNYFSEVRTPNGIWKNKVTDNWAIGAGPKETVGVKRTLVFHRYNGDTYALSGTKTKWVMNSALVLCHVFEIDSPDYTDTPKCLTFHQGQCNGNGCHQAFFGAPSNGSFNSTYPGSRPIHHDIHDDGSSLDPTLLASYIAHLENLVLGDSDPDNAAGKLKLVPLIDHLRNLEKHDNNITGSYQASSASIKIEENTKLDAGNSGGRIGVPPMADHGQSKKRKKISDVWDYFTKIFARDIDGNVLTFAACNHCGKILSGSSKGGTTHIARHMPVQVQTSTSWQKCDGSRRGRQCPSAKFLIRLPAPGQRKPPGGPGSRGAAH…	chr1S: 175015-174452 (71%); 174213-173881 (84%)
	Ae.searsii.TE01.1S01G0001400.1	Ae.searsii_TE01_1S_1400	584/881(66%)	MGHEDSFDMEDFVFNPAYLGIPVSPPPIPLLPSSHMNNTDHVAQSPAQAVEPQQAFHLPCLTQEGLCPPTDEELVRDRLVPAIQSMPESRSLPGREFVNADLPSTNPWELHGLASSNGLRDKYYLTDRSDLVSWYDTTFPQLHTPNGFWKKHASDRAILGGGSGTIGIKKTVKFQPYTGDDAFSGPNTYWFMNIYFHTNMIVEDRLVLCHVFETDSPEYDDTPQCLTSHPGVCNGNHNCQASGAPFNSTHPESSAMHQDPEPAQPESSAMHLDPEPPYTRPAAYTAPELLPRRMQSQNNIFGSNWEATFYTLHASFFSQLSDLLLSDRDNPGNSTGKLELVSYVDIN	chr1S: 155804-155227 (78%)
Aegilops sharonensis (cv.TH02)	Ae.sharonensis.TH02.Un01G0039100.1	Ae.sharon_TH02_Un_39100	706/826(85%)	MIARNNKGGNELRDKYYLTDHNALAPFGYSRVLHTTNGFWQTHDSTVIRAEHNRIVGLKKTMKFHLHTGAKANWIMNIYYSYKEGDSFLREGLVLCHVFETDSAPDYGDNPKCLGCHRGACSGHPHDQAFGAPSEDTSFKPMHYYPNRHSDPRLKSYMEQLGDLLFSDADPDNSADTGNCGAGRGNPPMADHGQSKKRKKISDVWDYFTKIFARDINGKVVTYAACNHCCKILSASSKNGTSQLARHACPCKFKPVEAGRNAKD	chrUn: 52769224-52769037 (92%); 52769025-52767982 (77%); 52768032-52767669 (93%)	Li, L.F. et al., Mol. Plant 15, 488-503 (2022)
Aegilops speltoides (cv.TS01)	no hit	N/A	N/A	N/A	chr3B: 456740519-456740416 (91%)	Li, L.F. et al., Mol. Plant 15, 488-503 (2022)
Thinopyrum elongatum (cv.D-3458)	no hit	N/A	N/A	N/A	chr1E: 1787369-1786674 (83%); 1786690-1786125 (89%)	Wang, H.W. et al., Science 368, 822 (2020)
Hordeum vulgare (cv.Morex)	HORVU.MOREX.r3.1HG0000120.1	Hv_Morex_1H_0120	312/356(88%)	MHHGPPRHSDPRLMSYIEQIGNLLLSDPDPDNSVDVGNTSATRGDPPTADHGQSKKRKKISDVWDYFTKIFARDINGKVVTYAACNHCCKILSASSNNGTSQLARHACPCKFKPVAAGRSAKDSGGNVNVLSS	chr1H: 10794500-10794659 (86%); 10794800-10795511 (75%); 10795650-10795909 (74%); 10833970-10834212 (72%); 10834391-10834719 (87%)	Mascher, M. et al., Nature 544, 427-433 (2017)
					chrUn: 139108458-139108682 (79%); 139109107-139109409 (78%); 139110010-139110338 (88%)
Secale cereale (cv.Weining)	no hit	N/A	N/A	N/A	chr1: 17402723-17403041 (82%)	Li, G. et al., Nat. Genet. 53, 574-584 (2021)
Secale cereale (cv.Lo7)	no hit	N/A	N/A	N/A	chr7R: 829756700-829756592 (90%)	Rabanus-Wallace, M.T. et al., Nat. Genet. 53, 564-573 (2021)
1Results of blastn search against ‘All proteins or genes’ in WheatOmics (http://wheatomics.sdau.edu.cn/). 2 Predicated from the CDS of annotated gene. 3 Results of blastn search against whole genome sequence in WheatOmics (http://wheatomics.sdau.edu.cn/).
