# Supplementary material for: Sequencing trait-associated mutations to clone wheat rust-resistance gene YrNAM
Source: Nat Commun. 2023 Jul 19;14:4353. doi: 10.1038/s41467-023-39993-2 (PMC10356923; doi:10.1038/s41467-023-39993-2)
Supplement: Supplementary file 10 — Supplementary Data 7 [file 41467_2023_39993_MOESM10_ESM.xlsx]

## Sheet: Supplementary Data 7
Supplementary Data 7. Detection of YrNAM homologs in Ae. longissima and Ae. sharonensis.
No.	Germplasm line	Source	Species	YrNAM-F9R71	YrNAM-F15AR22
1	PI 604103	Israel, Central	Ae. longissima	+	+
2	PI 604104	Israel, Central	Ae. longissima	-	-
3	PI 604106	Israel, Central	Ae. longissima	+	+
4	PI 604108	Israel, Central	Ae. longissima	-	+
5	PI 604109	Israel, Central	Ae. longissima	-	-
6	PI 604111	Israel, Central	Ae. longissima	-	-
7	PI 604121	Israel, Central	Ae. longissima	-	+
8	PI 604123	Israel, Central	Ae. longissima	+	+
9	PI 604124	Israel, Central	Ae. longissima	+	+
10	PI 604125	Israel, Central	Ae. longissima	+	+
11	PI 604128	Israel, Central	Ae. longissima	-	+
12	PI 604136	Israel, Central	Ae. longissima	+	+
13	PI 604141	Israel, Central	Ae. longissima	-	-
14	PI 584346	Israel, Central	Ae. sharonensis	-	+
15	PI 584349	Israel, Central	Ae. sharonensis	-	+
16	PI 584357	Israel, Central	Ae. sharonensis	-	-
17	PI 584362	Israel, Central	Ae. sharonensis	+	+
18	PI 584365	Israel, Central	Ae. sharonensis	+	+
19	PI 584366	Israel, Central	Ae. sharonensis	+	+
20	PI 584367	Israel, Central	Ae. sharonensis	+	+
21	PI 584369	Israel, Haifa	Ae. sharonensis	-	-
22	PI 584370	Israel, Haifa	Ae. sharonensis	-	-
23	PI 584371	Israel, Haifa	Ae. sharonensis	-	+
24	PI 584380	Israel, Central	Ae. sharonensis	+	+
25	PI 584389	Israel, Haifa	Ae. sharonensis	-	+
26	PI 584390	Israel, Haifa	Ae. sharonensis	-	+
27	PI 584391	Israel, Southem	Ae. sharonensis	-	+
28	PI 584392	Israel, Southem	Ae. sharonensis	-	-
29	PI 584393	Israel, Southem	Ae. sharonensis	-	+
30	PI 584396	Israel, Southem	Ae. sharonensis	-	-
31	PI 584401	Israel, Southem	Ae. sharonensis	-	-
32	PI 584402	Israel, Southem	Ae. sharonensis	-	-
33	PI 584404	Israel, Central	Ae. sharonensis	+	+
34	PI 584405	Israel, Central	Ae. sharonensis	+	-
35	PI 584406	Israel, Central	Ae. sharonensis	-	+
36	PI 584409	Israel, Central	Ae. sharonensis	+	+
37	PI 584411	Israel, Central	Ae. sharonensis	+	+
38	PI 584412	Israel, Haifa	Ae. sharonensis	-	+
39	PI 584413	Israel, Haifa	Ae. sharonensis	+	+
40	PI 584414	Israel, Southem	Ae. sharonensis	-	-
41	PI 584415	Israel, Central	Ae. sharonensis	+	+
42	PI 584417	Israel, Central	Ae. sharonensis	-	+
43	PI 584418	Israel, Central	Ae. sharonensis	-	+
44	PI 584419	Israel, Central	Ae. sharonensis	+	+
45	PI 584421	Israel, Central	Ae. sharonensis	-	+
46	PI 584422	Israel, Central	Ae. sharonensis	+	+
47	PI 584423	Israel, Central	Ae. sharonensis	+	+
48	PI 584424	Israel, Central	Ae. sharonensis	-	-
49	PI 584425	Israel, Central	Ae. sharonensis	-	+
50	PI 584429	Israel, Central	Ae. sharonensis	+	+
51	PI 584430	Israel, Central	Ae. sharonensis	-	-
52	PI 584431	Israel, Central	Ae. sharonensis	-	-
53	PI 584434	Israel, Central	Ae. sharonensis	+	+
54	PI 584435	Israel, Central	Ae. sharonensis	-	-
55	PI 584436	Israel, Central	Ae. sharonensis	-	-
56	PI 584438	Israel, Central	Ae. sharonensis	-	+
1 Amplifies a 624 bp fragment covering the 3'-end and 3'-UTR of YrNAM, and a non-specific band of 572bp from the chromosome 1D homolog in P10-46. Samples were marked as "+" when the upper band was observed. 2 Amplifies a 2260 bp fragment covering the full length of YrNAM in P10-46. Samples were marked as "+" when clear band between 1.5kb to 3kb was observed. Gel pictures of PCR products were prov…
