# Supplementary material for: Sequencing trait-associated mutations to clone wheat rust-resistance gene YrNAM
Source: Nat Commun. 2023 Jul 19;14:4353. doi: 10.1038/s41467-023-39993-2 (PMC10356923; doi:10.1038/s41467-023-39993-2)
Supplement: Supplementary file 11 — Supplementary Data 8 [file 41467_2023_39993_MOESM11_ESM.xlsx]

## Sheet: Supplementary Data 8
Supplementary Data 8. ZnF-BED domain sequences used in Supplementary Figure 9.
Gene	ZnF-BED domain sequence
YrNAM	DVWDYFTKIFAR---DINGKV--MAYAACNHCC-KI-LSASSK---NGTSQLARH----------------------------
Rph15	KAWDDFVDIK-----DSNGK---TVQAECRHCK-KR-VQYKGA---QGPRVLITHVNS-------------------------
Yr7	-VWEHFTITET----TIDGK---RSKAKCKYCG-ND-FNCETKT--NGTSSMKKHLEKE----------HS------------
Yr5	-VWEHFTITET----TIDGK---RSKAKCNYCG-ND-FNCETKT--NGTSSMKKHLEKE----------HS------------
YrSP	-VWEHFTITET----TIDGK---RSKAKCNYCG-ND-FNCETKT--NGTSSMKKHLEKE----------HS------------
Xa1	KAWEHFTTVEF----TADGK---DSKARCKYCH-KD-LCCTSK---NGTSALRNHLN--------------------------
Xo1	KAWEHFTTVEF----TADGK---DSKARCKYCH-KD-LCCTSK---NGTSALRNHLN--------------------------
NLR_AET2Gv21028800.5-185-234	MVWEHFTITE-----KDNGK---PVKAVCTHCS-NE-FKCDTKT--NGTSSMRKHLQNE----------HS------------
NLR_AET2Gv21028800.5-272-319	MAWEHFDVME-----EENEQ---PMKARCKYCP-TQ-IKCGPK---SGTAGMLNHYKI------------CK-----------
NLR_AET2Gv21030700.1-47-95	AVWKHFEITR-----KVNGK---P-KAECRHCR-KE-FNCDTKM--NGTSSMKKHLEKE----------HP------------
NLR_AET2Gv21030700.1-132-178	KAWEHFDDID-----EENRG---PI-ARCKYCL-TE-IKCGTK---NGTSGMLAHNRK------------CK-----------
NLR_AET5Gv21207700.5-273-325	PVWKHFVISET----DENNR---PVKAKCVHCD-SE-LNCGPK---HGTSGLKRHIRSA----------GCTKK---------
NLR_AET5Gv21208300.6-163-213	AVWQYFEVSEA----DEFER---PAKAKCVKCG-SE-LNCGSK---YGTSGLKRHIRTE----------ACG-----------
NLR_AET6Gv20991800.1-187-237	EGWIHFEITEF----EQNGG---PVKAMCKHCQ-TV-LKCKTN---KGTSVLHNHLKSK----------GCA-----------
NLR_AET0Gv20154200.20-208-255	--WIDFDEIY-----DTDGK---TVGAKCRHCK-KK-LKYDGK---QGPRVLMTHSNSA----------RCK-----------
NLR_Bradi5g22179.1.p-127-176	AVWQHFIITE-----KIEGR---PVRAKCSLCS-EE-FACDSVA--NGTSSMRKHLKNA----------HS------------
NLR_Bradi5g22146.1.p-141-191	KHWKDFTVIT-----WESGK---AVEAKCNLCG-AHPIKCGSG---NGTSVLSNHLKSK----------GCI-----------
NLR_Bradi5g22162.1.p-139-189	KHWKDFTVIT-----WESGK---AVEAKCNLCG-AHPIKCGSG---NGTSVLSNHLKSK----------GCI-----------
NLR_Bradi5g22187.1.p-131-181	ESWNEFDVTE-----KENEK---PVKARCKHCL-VE-VKCGTK---NGTSGMRNHLNV------------CKKHQ--------
NLR_Brast09G212700.1.p-140-190	KHWKYFTVIT-----WEKGK---AVEAKCIHCG-AHPIKCGSG---NGTSVLSNHLKSK----------GCI-----------
NLR_HORVU5Hr1G122660.4-273-325	PVWDHFVISEA----DENSR---PVKAKCVHCG-SQ-LNCGPK---HGTSGLKRHIDSA----------ACTKK---------
NLR_HORVU6Hr1G093490.2-134-184	KEWIHFDITVF----EENGG---PARARCKYCK-TE-VMCTTN---KGTSVLRNHLKSK----------GCA-----------
NLR_HORVU3Hr1G098150.6-137-187	ESWGHFDIEEF----AGNGG---PVRAICKHCG-VV-VECTTD---KGTPILRKHLKSK----------SCK-----------
NLR_HORVU6Hr1G093470.1-144-194	KEWVHFDIIES----EQNGG---PSRARCNYCE-KE-IMCTTK---MGTSVLSNHLKSK----------ACS-----------
NLR_TraesCS2A02G110800.1-177-224	--WVDFEEIY-----DTDGK---TVGAECRHCK-KK-LKYDGK---QGPRVLMTHSNSA----------KCK-----------
NLR_TraesCS2A02G110900.4-182-229	--WVDFEEIY-----DTDGK---TVGAECRHCK-KK-LKYDGK---QGPRVLMTHSNSA----------KCK-----------
NLR_TraesCS2A02G466100.1-123-172	VVWGNFTITQ-----KVDGK---PVKAACRHCG-NE-FKCDTKT--NGTSSMKKHLRME----------HP------------
NLR_TraesCS2B02G129700.1-135-184	KAWDDFVDIK-----DGNGK---TVQAECRHCK-KR-VQYKGA---QGPRVLTTHVNST----------YCK-----------
NLR_TraesCS2B02G129800.1-176-225	KAWDDFEDIR-----DDNGK---TVQAECRHCK-KR-VQYKGA---QGTRVLITHVNSA----------ECK-----------
NLR_TraesCS2B02G488000.1-137-186	SVWEHFTITE-----TVDRK---RSKAKCKYCR-KD-FNCETKT--NGTSSMKKHLEKE----------HS------------
NLR_TraesCS2B02G488400.1-145-194	VVWEHFMITE-----RDNGK---PNKAVCRHCS-NE-FKCDTKT--NGTSSMKKHLENE----------HS------------
NLR_TraesCS2B02G488400.1-231-278	KAWEFFDVIE-----EVNEQ---PMKARCKYCP-AE-IKCGPT---SGTAGMLNHNKI------------CK-----------
NLR_TraesCS2B02G489400.1-223-272	VVWEHFTITE-----KDNGK---PLKAVCRHCG-NE-FKCDTKT--NGTSSMKKHLENE----------HA------------
NLR_TraesCS2B02G489400.1-309-356	KAWQLFDIIE-----EENGE---PIKAICKYCP-TK-IKCGPM---CGTAGMLNHNKI------------CK-----------
NLR_TraesCS2D02G111500.3-181-230	KAWDGFDERY-----DTDGK---TVGAECRHCK-KK-LKYDGK---QGPRVLMTHSNSA----------KCK-----------
NLR_TraesCS2D02G466600.1-46-93	KAWDSFDVIK-----EVNGQ---PIKARCKYCP-TE-IKCGTG---NGTAGMLNHNKI------------CK-----------
NLR_TraesCS3B02G491300.1-81-131	ESWGHFDIEEF----VENGG---PVKAICKHCR-AV-VVCTTD---KGTPILCKHLKSK----------SCK-----------
NLR_TraesCS3D02G446200.1-132-182	ESWGHFDIEEF----HENGG---PGGARCKHCR-AM-VVCTAD---KGTPVLRKHLKSK----------GCK-----------
NLR_TraesCS4A02G329100.3-317-372	PVWEHFVISEA----DENSR---PVKAKCVHCG-SE-LNCGPK---HGTSGLKRHIDSA----------ACTKKK-HA-----
NLR_TraesCS5D02G544300.4-257-309	PVWKHFVISET----DENNR---PVKAKCVHCD-SE-LNCGPK---HGTSGLKRHIRSA----------GCTKK---------
NLR_TraesCS5D02G544700.1-163-213	AVWQYFVVSEA----DEFER---PAKAKCVKCG-SE-LNCGSK---YGTSGLKRHIRTE----------ACG-----------
NLR_TraesCS6A02G411200.1-139-192	ELWNQFEITAFL---EQNGGP-SPSRARCKRCQ-TE-LMCETK---KGTSVLRNHLKSK----------ACS-----------
NLR_TraesCS6B02G457600.1-132-182	EGWNHFDIIES----EQNGG---PARARCKRCQ-KE-LKCKTK---NGTSVLHKHLETK----------ACQ-----------
NLR_TraesCS6D02G394100.2-137-187	KEWNHFDITQF----EQNGG---PARARCKYCE-TE-VMCTTK---KGTSVLRNHLNSK----------GCS-----------
NLR_TraesCS6D02G394400.1-182-232	EGWIHFEITEF----EQNGG---PVKAMCKHCQ-TV-LKCKTN---KGTSVLHNHLKSK----------GCA-----------
NLR_TraesCS7D02G010700.1-108-157	KAWDHFVVTR-----DGNDN---PVHAECKYCH-TI-VQCKTK---YGTGVLSRHVKSA----------SCM-----------
AET1Gv20001900.2-394-444	DVWDYFTKIFAC---DINGKV--LTFAACNHCC-KV-LTASSK---GGTTHLARHACP------------CK-----------
AET1Gv20234700.2-20-79	MAWEFAMLIDP----DD------LQRVKCKLCG-KV-M----S---GGVTRMKQHIAQIKGS-----MTSCMQATLEQQARCK
AET1Gv20339400.1-28-70	PGWKYGYWHAP----PQ------RKSVVCNLCG-KI-T----P---GWIKRHKEHLAGLTG----------------------
AET1Gv20900200.1-8-60	DCWTFFEKVMVKS--EKDPKV-EELKAKCMHCH-NL-YIYVQG---SSTTTLNRHMKK------------CK-----------
AET2Gv20258400.6-52-98	KVWEDFIPVSS------GGK---IQSAICKHCG-KR-LSGRSS---GGTSHLGRHLKI------------CP-----------
AET2Gv20709500.1-45-90	KVWLDMKKMKI------NGE----WKAKCNWCH-KT-LTAGSG---NGTKHLKLHLQS------------CT-----------
AET2Gv20895600.6-56-101	DVWDDFKTELI------NGK----WQAICNWCH-KS-YAGEST---SGTSHLRTHLNN------------CP-----------
AET2Gv20901700.1-28-69	PGWNYGYWSEP----PN------QDLVVCALCG-KI-T----S---GGIKRHKEHLAGVG-----------------------
AET2Gv21027500.16-36-85	AVWEHFTITE-----TVDRK---RSKAKCKYCR-KD-FNCETKT--NGTSSMKKHLEKE----------HS------------
AET2Gv21053100.2-52-98	KVWEEYKPIFL------NGK---VQFAECLYCH-NR-LSCKDS---NGTSHLWRHQKI------------CP-----------
AET2Gv21053100.2-152-205	KVWKEFTPIYV------EGK---LQAADCIHCQ-KR-LSANKF---GGRSHLSRHLLT------------CPGRL-ESLH---
AET3Gv20331900.3-23-68	ACWEYGDKLD-------------GNRVRCRFCQ-KV-I----N---GGISRFKFHLSQIPSK----GVNPC------------
AET3Gv20477800.26-28-75	IGWKHGIMID-----EN------RQHWKCMYCH-LT-RY---G---GGVSRLKRHLAGDLD------VKMCP-----------
AET3Gv20477800.26-166-208	IGWEHAVDLD-----GN------KKRWQCKWCD-LC-R----S---GGVTTLKAHLTD----------SSCP-----------
AET3Gv20477800.26-559-604	-LRKHIVIID-----EI------ARHWRCRYCG-MD-G----H---GKTSRLHYHLAGVFR------HPKCT-----------
AET3Gv20490200.34-57-101	-VWDYFKTELI------NGK----WQAICNWCH-KS-YAGEST---SGTSHLRTHCNN------------CP-----------
AET3Gv20623400.3-44-93	AVWQDFTKER-----RADGN----CVAICNHCK-KQ-LTATSR---SGTTHLRNHLAI------------CTTTS--------
AET3Gv20737200.1-14-63	VGWEYGSLADV----SN------KDKVKCLFCN-HV-I----I---GGVYRHKQHVAHVGNF-----VAKCKK----------
AET3Gv21007600.1-167-217	ESWGHFDIEEF----HENGG---PGRARCKHCR-AM-VVCTAD---KGTPVLRKHLKSK----------GCK-----------
AET4Gv20131600.4-147-200	LVWEHFTIEPV------PGER-GCQRACCNLCK-AT-FAYSSGTKIAGTSHLKRHITLG----------SCP-----------
AET4Gv20131800.3-95-146	LVWEHFTIEDA------AGG---ATRACCKLCK-QT-FAYSSGSKIAGTSHLKRHITLG----------SCP-----------
AET4Gv20282600.2-37-83	PVWKEFKKVKV------MNR----MKAKCNWCS-KK-LEGEPR---NGTKHLLDHLKIVHG----------------------
AET4Gv20404300.1-28-69	PGWNYGYWSEP----PN------QDLVVCALCG-KI-T----S---GGIKRHKEHLAGVG-----------------------
AET4Gv20574700.1-109-160	PAWKYCTCPDI----SK------KNCLKCIFCG-HL-S----S---NGTSRIKLHLACIPKS----GVDHCEKV---------
AET5Gv20489600.2-31-77	KAWEDFTPIYV------GGK---VAKAECMHCH-LV-FNSSST---NGTSNLLNHQAM------------CG-----------
AET5Gv20633400.3-68-119	KVWLEMKKMRI------NGE----WKAKCNWCH-KV-LTVGSR---NGTKHLRLHLDI------------CTLKKLKT-----
AET5Gv20822700.2-32-84	DVWAHFHKVREPD--EKT-GE-IVLKAVCNYCNDKK-YAYKQG---GSTSTIGRHHLK------------CK-----------
AET5Gv20830600.9-18-53	KAWMHFTVQKDD-----------PDHANCNYCD-AV-LGCKSA---SAEKE--------------------------------
AET5Gv21018000.1-29-70	SGWKYGYWLSP----PS------RESVVCNLCG-KI-T----T---RGIKRHKEHLAGCG-----------------------
AET5Gv21116200.5-1-45	-----CLMVRL----AG------RDRLKCVYCG-KH-FL---G---GGIHRFKEHLARRPGN-----ACCCP-----------
AET5Gv21122100.5-353-398	TVWKSFTKVMV-------GD---TVKAKCNYCG-EN-YCCESK---NGTSSLISHLKR------------CK-----------
AET6Gv20219900.1-79-124	VVWNDFEEVIV------DGK----LKAECVFCH-KK-LSGEQS---HGTSHLRSHLET------------CD-----------
AET6Gv20294800.1-151-204	PVWEHFTIQHV------PGDK-RCRIACCNLCK-GT-FAYSSGSKIAGTSHLKRHIIQG----------SCP-----------
AET6Gv20499400.1-52-100	PGWNYGYWLKP----GN------INNVVCNLCG-KI-T----K---GGIKRHKEHLAGTGGD-----ATGCP-----------
AET6Gv20767800.3-140-189	KAWKNFTRIE-----QPNPD---EVVAECNICH-TI-LRVPSK---NGTSSLLSHTAQV----------HPH-----------
AET6Gv20991600.1-137-187	KEWNHFDITQF----EQNGG---PARARCKYCE-TE-VMCTTK---KGTSVLRNHLNSK----------GCS-----------
Bradi2g25117.1.p-157-205	KAWKHFEPNLV----FVDG----IRKAVCLYCG-MK-LTNTQK---SGISSLINHVSKS-----------CP-----------
Bradi2g40703.1.p-96-143	IGWKHGIMID-----EN------RQHWKCMYCH-LT-RY---G---GGVSRLKRHLAGDLD------VKMCP-----------
Bradi2g40703.1.p-240-282	IGWEHAVDLD-----GN------KRRWQCKWCD-LC-R----S---GGVTTLKAHLTD----------GSCP-----------
Bradi2g40703.1.p-511-556	-IRKHIITID-----EI------ARHWRCRYCG-MD-G----H---GKTSRLHYHLAGAFR------HPKCP-----------
Bradi2g00992.5.p-34-74	--LTFFEAASD------------GKTRTCKLCG-KS-YCLT-----TATGNLGKHLNNR----------HP------------
Bradi2g57020.1.p-57-104	KGWEHCIMID-----EN------RQHWKCKYCY-MV-GY---S---GGVSKLKRHLIGYRG------VKKCP-----------
Bradi4g03540.1.p-233-289	DIWRNFTKIYVRDDSDEYGKF-KLAYAVCHICD-KL-LKAPSK---NGTKTLWRHHETC----------SCK-----------
Bradi4g03620.1.p-507-557	DVWEYFTKIFAR---DIKGNV--LTFAVCNHCS-KV-LTGGSS---GGTTHLKNHTCA------------CK-----------
Bradi4g03550.1.p-71-124	IAWTDFTKIYVQ---DERGGY-KLAYAVCHICD-NM-LKAASD---NGTKTLWRHKETS----------SCK-----------
Bradi1g01593.1.p-63-100	ACWRVFTKQPY----EEGGSLEGELRAICKHCA-KE-YNCFLK----------------------------------------
Bradi3g42745.1.p-321-368	AVWEHFVETIIDD----------TVWADCKHCK-KR-FAGGTKK--AGTSTLRRHLDKL----------HG------------
Bradi3g24662.1.p-194-242	KCWKEMEKKEI------NGE----WKAICNCCH-KH-LSAASN---SGTTHLNDHLKI------------CTRGC--------
Bradi3g14893.1.p-28-71	TVWEEFTKLSN------------GQQAECKHCL-KR-LSGKST---GGTSHLSRHLKI------------CP-----------
Bradi3g19727.1.p-27-68	--------EEI------DGKKVRVEWAKCTHCD-YK-RPRDNK---NGTSVFKNHLKTH----------N-------------
Brast10G036100.1.p-223-276	DVWREFTKIYVQ---DEHGKL-KLAYGVCHICD-KL-LKAPSS---NGTKTLWRHNGTC----------SCK-----------
Brast10G142600.1.p-56-106	ECWKYFKLVKAVS--KKRPDE-VVEKAKCLGCF-SL-LCYQ-----GGTTSLNRHRDS------------CY-----------
Brast08G141500.1.p-84-129	----YFVVEEI------DGKKVKVEWAECTHCD-YK-RPRDSK---NGTSVFKNHLKIH----------S-------------
Brast07G116500.1.p-153-203	KCWKYFKLVKAVA--KKRPDE-VVEKAKCLGCC-SL-LCYQ-----GGTTSFNRHRDS------------CY-----------
Brast01G066200.1.p-57-104	KGWEHGIMID-----EN------RQHWKCKYCY-MV-GY---S---GGVWRLKRHLVGDRG------VKKCP-----------
Brast01G252000.1.p-90-137	IGWKHGIMID-----EN------RQHWKCMYCH-LT-RY---G---GGVSRLKRHLAGDLD------VKMCP-----------
Brast01G252000.1.p-229-271	IGWEHAVDLD-----GN------KRRWQCKWCD-LC-R----S---GGVTTLKAHLTD----------GSCP-----------
Brast01G252000.1.p-507-552	-IRKHIITID-----ET------ARHWRCRYCG-MD-G----H---GKTSRLHYHLAGAFR------HPKCP-----------
HORVU0Hr1G031720.1-13-59	KVWKEYEPIRV------DGI---VVAAECKHCA-RN-ICAERK---HGTSSLCKHLKR------------CK-----------
HORVU5Hr1G051110.1-28-70	PGWNYGYWWKP----TD------VNIVVCNLCG-KI-T----K---GGIKRHKEHLAATGG----------------------
HORVU5Hr1G114920.5-449-495	PVWKSFTEVMV-------GD---TVKAKCNHCG-ID-LCCDSKT--HGTSSLANHLKI------------CK-----------
HORVU6Hr1G010990.2-117-169	DVWAHFHKVKEPS--LKNLGQ-IVLKACCNYCP-NK-YAYEKG---GSTSTIGRHHLK------------CL-----------
HORVU5Hr1G110060.1-2-40	-------KMRI------NGE----WNAKCNWCH-KV-LTAGLR---NGPKHLNLHLKI------------CT-----------
HORVU7Hr1G057150.1-44-89	KVWLEMKKMRI------NGE----WKAKCNWCH-KV-LTAGSG---NGIKHLWLHLEI------------CT-----------
HORVU2Hr1G054220.1-26-69	KVWEHYEQELV----VVEG----DPKDVCKYCR-WQ-FH--TK---FGTSSLRPILQR-------------------------
HORVU5Hr1G051070.1-28-70	PGWNYGYWWKP----TD------VNIVVCNLCG-KI-T----K---GGIKRHKEHLAATGG----------------------
HORVU2Hr1G057120.1-130-176	KLWKEYEPIRV------DGI---VVAAECKHCA-RN-ICAERK---HGTSSLRKHFTR------------CK-----------
HORVU6Hr1G085090.1-26-72	KVWEHYEQELV----VVKG----DLKAVCKYCR-AQ-LH--TK---FGTSSLRTYIAEA-----------CR-----------
HORVU6Hr1G060060.1-130-176	KVWKEYEPIRV------DGI---VVAAECKHCA-RN-ICAERK---HGTSSLRKHLKR------------CK-----------
HORVU4Hr1G021850.1-3-37	----------------VEG----DPKAVCKYCR-GQ-FH--TK---FGTSSLTTHIAEA-----------CR-----------
HORVU4Hr1G043750.1-32-84	DVWAHFHKVKEPS--LKNHRQ-IVLKACCNYCP-NK-YAYEKG---GSTSTIGRHHLK------------CL-----------
HORVU6Hr1G087410.2-387-431	IAWHHFKRED-------------GARAICNYCK-KV-YAADTI--HHGTSRLLRHLEHAHG----------------------
HORVU6Hr1G027260.1-26-67	KVWEHYEQEMV----VVEG----DLKVVCKYYR-GQ-FH--TK---FGTSSLRTRI---------------------------
HORVU7Hr1G027110.2-26-70	KVWEHYEQELV----VVEG----DPKAVCKYCR-GQ-FH--TK---FGTSSLRTHIAEA------------------------
HORVU1Hr1G068040.1-111-157	KVWKEYEPIRV------DGI---VVAAECKHCA-RN-ICAEHK---HGTSSLRKHLKR------------CK-----------
HORVU3Hr1G025360.1-32-83	DVWAHFHKVKEPS--LKNPGQ-IVLKACCNYCP-NK-YAYEKG---GSTSTIGRHDLK------------C------------
HORVU1Hr1G041980.2-3-37	----------------VEG----DPKAVCKYCR-GQ-FH--TK---FGTSSLRTHIAEA-----------CR-----------
TraesCS1B02G113300.2-271-319	PVWKYGFWPDL----ER------KDLLLCTLCG-KI-V----H---AGVRRLKQHLSGGCSD-----ADMCP-----------
TraesCS1D02G004800.1-394-444	DVWDYFTKIFAC---DINGKV--LTFAACNHCC-KV-LTASSK---GGTTHLARHACP------------CK-----------
TraesCS2A02G466500.1-122-171	EVWKHFTITE-----KDNGK---LNKAICRHCD-SE-FNCDTKT--NGTTSMRKHLEKE----------HS------------
TraesCS2B02G488600.1-132-181	VVWENFTVTE-----TVDRK---SAKAVCRHCG-NE-FKCDTKI--NGTSSMKKHLEKE----------HP------------
TraesCS2B02G488600.1-216-263	KAWDNFDVIE-----NDIGQ---PTKAICKYCH-TE-IKCGMK---TGTAGMLNHNKI------------CK-----------
TraesCS3A02G304000.1-26-72	KVWEHYEVDLV----LVDG----DLKAVCKYCG-AQ-LH--TK---FGTSRLRTHIAEA-----------CR-----------
TraesCS3D02G202300.1-20-62	IGWEHAVDLD-----GN------KKRWQCKWCD-LC-R----S---GGVTTLKAHLTD----------SSCP-----------
TraesCS3D02G202300.1-328-373	-LRKHIVIID-----EI------ARHWRCRYCG-MD-G----H---GKTSRLHYHLAGVFR------HPKCT-----------
TraesCS4A02G069300.1-26-72	KAWEHYEADLV----LVEG----DLKAMCKYYG-VQ-LH--TK---FGTSSLRTHIAEA-----------CQ-----------
TraesCS5B02G501500.1-600-645	TVWKSFTKVMV-------GD---TVKAKCDYCG-EN-YCCESK---NGTSSLISHLKR------------CK-----------
TraesCS5D02G501900.1-655-700	TVWKSFTKVMV-------GD---TVKAKCNYCG-EN-YCCESK---NGTSSLISHLKR------------CK-----------
TraesCS6D02G013700.1-166-212	VVWQHFRKDND------------GGAAYCNYCS-QG-LFAHRKI-HDGTSHLWRHLWTH----------HC------------
TraesCS6D02G013700.1-376-430	KVWQHFRVDKD------------RVRAYCIHCT-QD-LAADSR---NGTSHLARHLTAVHGFKKQADGHFC------------
TraesCS6D02G013700.1-506-550	EVWQHFREDKD------------GGRAYCNHCS-NN-YAAATE---IGTSRLWRHLEKD----------HN------------
TraesCS7A02G337100.1-146-191	KVWLEMKKMRI------NGQ----WKAKCNYCH-KE-LASGPR---AGTKHLASHLKI------------CT-----------
NLR_TRIDC2BG016260.3-141-190	KAWDDFVDIK-----DGNGK---TVQAECRHCK-KR-VQYKGA---QGPRVLTTHVNST----------YCK-----------
NLR_TRIDC4AG049690.6-201-256	PVWEHFVISEA----DENSR---PVKAKCVHCG-SE-LNCGPK---HGTSGLKRHIDSA----------ACTKKK-HA-----
NLR_TRIDC2BG071240.1-144-193	VVWEHFRITE-----HVNGK---PIKAVCRYCG-NE-FKCDTKT--NGTSSMKKHLENE----------HS------------
NLR_TRIDC2BG071240.1-229-276	KAWDNYEVIE-----NENTQ---PIKAKCKYCD-KE-IKCGGK---TGTSGMHNHTKI------------CE-----------
NLR_TRIDC2AG013330.3-191-239	H-WVDFDEIY-----DTDGK---TVGAECRHCK-KK-LKYDGK---QGPRVLMTHSNSA----------KCK-----------
NLR_TRIDC6BG073420.2-158-208	KEWIHFDITEF----EQNGG---PARARCKLCQ-TE-LMCETK---KGTSVLRNHLKSK----------ACS-----------
NLR_TRIDC2AG013320.1-102-149	--WVDFEEIY-----DTDGK---TVGAECRHCK-KK-LKYDGK---QGPRVLMTHSNSA----------KCK-----------
NLR_TRIDC3AG064160.1-128-178	ESWGHFDIEEF----DENGG---PVRARCKHCR-AM-VVCTAD---KGTLVLRKHLKSK----------SCK-----------
NLR_TRIDC3BG072120.4-173-223	ESWGHFDIEEF----VENGG---PVKAICKHCR-AV-VVCTTD---KGTPILRKHLKSK----------SCK-----------
NLR_TRIDC6AG060140.1-136-186	KEWVHFDIIDS----DEKER---PAKARCKRCQ-KE-LMCDTR---NGTSVLRNHLKSK----------SCT-----------
NLR_TRIDC6BG073430.1-162-212	KEWNHFDITEF----EQNGG---PAKAKCKYCK-TE-LMCTTK---KGTSVLRNHLNSK----------GCS-----------
NLR_TRIDC6BG073310.1-28-78	EGWNHFEITEF----EQNGG---PAKARCKHCQ-KQ-VMCTTK---MGTSVLHNHLKSK----------GCS-----------
TRIDC3AG028880.1-34-81	-LRKHIVIID-----EI------ARHWRCRYCG-MD-G----H---GKTSRLHYHLAGVFR------HPKCTSV---------
TRIDC3BG034330.15-57-104	IGWKHGIMID-----EN------RQHWKCMYCH-LT-RY---G---GGVSRLKRHLAGDLD------VKMCP-----------
TRIDC3BG034330.15-167-209	IGWEHAVDLD-----GN------KKRWQCKWCD-LC-R----S---GGVTTLKAHLTD----------SSCP-----------
TRIDC3BG034330.15-359-404	-LRKHIVIID-----EI------ARHWRCRYCG-MD-G----H---GKTSRLHYHLAGVFR------HPKCT-----------
TRIDC2AG021560.2-56-101	KVWLEMEKVRI------NGE----WKAKCNWCH-KI-LTIGSR---SGTKHLGVHLKI------------CT-----------
TRIDC5AG069450.1-455-500	PVWKSFTEIIV-------GD---TAKAKCNHCD-LE-LCCDSK---NGTSSLRSHLKR------------CK-----------
TRIDC6AG015800.1-68-121	DVWAHFHKVKEPS--TEHPGE-IVLKAVCNYCPKKK-YAYTQG---GSTSTIGRHILK------------CE-----------
TRIDC6BG073250.1-77-131	KQWVHFDIIDT----EQNGR---PSRARCKRCQ-MV-LMCNTR---NGTSVLRNHLKSK----------GCSKKR-R------
ZnF-BED domains from nucleotide-binding leucine-rich-repeat receptors (NLRs) and non-NLRs were downloaded from Marchal, C. et al. Genes 11, 1406 (2020).
