# Supplementary material for: Sequencing trait-associated mutations to clone wheat rust-resistance gene YrNAM
Source: Nat Commun. 2023 Jul 19;14:4353. doi: 10.1038/s41467-023-39993-2 (PMC10356923; doi:10.1038/s41467-023-39993-2)
Supplement: Supplementary file 12 — Supplementary Data 9 [file 41467_2023_39993_MOESM12_ESM.xlsx]

## Sheet: Supplementary Data 9
Supplementary Data 9. Distribution of YrNAM in wheat cultivars positive for AF149112.
NO.	Material1	Name in Chinese	Type	YrNAM-F8R72	YrNAM-F1R32	YrNAM-F02R22
1	Youxiang	友湘	Cultivar	-	-	-
2	Aiganzao	矮杆早	Cultivar	-	-	-
3	Xi'anshixinmai	西安实心麦	Cultivar	+	-	-
4	Jiangdongmen	江东门	Cultivar	-	-	-
5	Moba66	墨巴66	Cultivar	-	-	-
6	Sumai1	苏麦1号	Cultivar	-	-	-
7	Gahai1	尕海1号	Cultivar	-	-	-
8	Jianyang73	建阳73	Cultivar	-	-	-
9	Jinan13	济南13	Cultivar	-	-	-
10	Fan6	繁6	Cultivar	-	-	-
11	Xiangnong3	香农3号	Cultivar	+	-	-
12	Chuan533	川533	Cultivar	-	-	-
13	Wuyimai	五一麦	Cultivar	-	-	-
14	Fengmai13	凤麦13	Cultivar	-	-	-
15	Zhongshan2	钟山2号	Cultivar	-	-	-
16	Fengkang11	丰抗11号	Cultivar	-	-	-
17	Pulin5	蒲临5号	Cultivar	-	-	-
18	Nongda311	农大311	Cultivar	-	-	-
19	Xichang177	西昌177	Cultivar	-	-	-
20	Bosu1	波苏1号	Cultivar	-	-	-
21	Gui83-7	贵83-7	Cultivar	-	-	-
22	Mianyang15	绵阳15	Cultivar	-	-	-
23	Weier(Fujiliao)	维尔（弗吉里奥）	Cultivar	-	-	-
24	Longchun11	陇春11	Cultivar	-	-	-
25	Mianyang11	绵阳11	Cultivar	-	-	-
26	Mianyang12	绵阳12	Cultivar	-	-	-
27	Ganmai7	甘麦7号	Cultivar	-	-	-
28	Jingchun70-5321	京春70-5321	Cultivar	-	-	-
29	Huazhong6	华中6号	Cultivar	-	-	-
30	Ruiti75	瑞梯75	Cultivar	-	-	-
31	Sumai3	苏麦3号	Cultivar	-	-	-
32	Mianyang62-31	绵阳62-31	Cultivar	-	-	-
33	Fengmai2	丰麦2号	Cultivar	+	-	-
34	Wanpin8029	皖品8029	Cultivar	-	-	-
35	Rikaze7	日喀则7号	Cultivar	-	-	-
36	Fufan17	福繁17	Cultivar	-	-	-
37	Xinyang1	信阳1号	Cultivar	-	-	-
38	Qingxuan15(Gan)	庆选15（甘）	Cultivar	-	-	-
39	Rikaze8	日喀则8号	Cultivar	-	-	-
40	Ningmai1(Min)	宁麦1号（闽）	Cultivar	-	-	-
41	Kehan4	克旱4号	Cultivar	-	-	-
42	Fufan24	福繁24	Cultivar	+	-	-
43	Nanyuan1	南原1号	Cultivar	-	-	-
44	Neixiang19	内乡19	Cultivar	-	-	-
45	Sufu	苏夫	Cultivar	-	-	-
46	Sumai2	苏麦2号	Cultivar	-	-	-
47	Linmai4	临麦4号	Cultivar	-	-	-
48	Gan162	赣162	Cultivar	-	-	-
49	Baiquan565	百泉565	Cultivar	-	-	-
50	Wannian2	万年2号	Cultivar	-	-	-
51	E1161	鄂1161	Cultivar	-	-	-
52	Jinghong9	京红9号	Cultivar	-	-	-
53	Nannongdaheimang	南农大黑芒	Cultivar	-	-	-
54	Jurong3	句容3号	Cultivar	-	-	-
55	Fengqiang7	丰强7号	Cultivar	-	-	-
56	Wangmai19	望麦19	Cultivar	-	-	-
57	Emai6	鄂麦6号	Cultivar	-	-	-
58	Jingzhou47	荆州47号	Cultivar	-	-	-
59	Nanda2419	南大2419	Cultivar	-	-	-
60	Wangmai17	望麦17	Cultivar	-	-	-
1The Pst infection types of AF149112-containing lines were reported in Yuan et al., Theor. Appl. Genet. 131, 1253-1262 (2018). 2 The locations of primer pairs YrNAM-F8R7,-F1R3, and -F02R2 were indicated in supplementary Fig.10.
