# Supplementary material for: Sequencing trait-associated mutations to clone wheat rust-resistance gene YrNAM
Source: Nat Commun. 2023 Jul 19;14:4353. doi: 10.1038/s41467-023-39993-2 (PMC10356923; doi:10.1038/s41467-023-39993-2)
Supplement: Supplementary file 13 — Supplementary Data 10 [file 41467_2023_39993_MOESM13_ESM.xlsx]

## Sheet: Supplementary Data 10
Supplementary Data 10. Distribution of YrNAM in wheat cultivars and advanced lines.
NO.	Materials	Name in Chinese	Type	Source	YrNAM-F8R7
1	Xiaoyan107	小偃107	Cultivar	China	-
2	Zao20-28	枣20-28	Cultivar	China	-
3	Liao95-1	聊95-1	Cultivar	China	-
4	Linfen5445	临汾5445	Cultivar	China	-
5	Linfen5911	临汾5911	Cultivar	China	-
6	Linfen5414	临汾5414	Cultivar	China	-
7	Henan543	河南543	Cultivar	China	-
8	Henan86	河南86	Cultivar	China	-
9	Zhengzhou894	郑州894	Cultivar	China	-
10	Linfen7033	临汾7033	Cultivar	China	-
11	Zhengmai201	郑麦201	Cultivar	China	-
12	Zhengmai101	郑麦101	Cultivar	China	-
13	XR4429	XR4429	Cultivar	China	-
14	Dangmai0643-2	荡麦0643-2	Cultivar	China	-
15	Binmai7	滨麦7	Cultivar	China	-
16	Ji6097	济6097	Cultivar	China	-
17	SH5027	SH5027	Cultivar	China	-
18	Laizhou137	莱州137	Cultivar	China	-
19	Lumai21	鲁麦21	Cultivar	China	-
20	Ji7251	济7251	Cultivar	China	-
21	Xiaoyan6	小偃6号	Cultivar	China	-
22	RumaiQ-02	儒麦Q-02	Cultivar	China	-
23	Linyou8159	临优8159	Cultivar	China	-
24	Xinong20	西农20	Cultivar	China	-
25	Xinong511	西农511	Cultivar	China	-
26	Xinong979	西农979	Cultivar	China	-
27	Xinong9718	西农9718	Cultivar	China	-
28	Hongdi176	红地176	Cultivar	China	-
29	Fengchuan6	丰川6号	Cultivar	China	-
30	Ruanshi2	阮试2号	Cultivar	China	-
31	Keda513	科大513	Cultivar	China	-
32	Hengmai6632	衡麦6632	Cultivar	China	-
33	Xuzhou9688	徐州9688	Cultivar	China	-
34	Jinmai21	晋麦21	Cultivar	China	-
35	Yumai62	豫麦62	Cultivar	China	-
36	Xuzhou9233	徐州9233	Cultivar	China	-
37	Shan6233	陕6233	Cultivar	China	-
38	Xuzhou9639	徐州9639	Cultivar	China	-
39	Linfen5717	临汾5717	Cultivar	China	-
40	Laizhou187	莱州187	Cultivar	China	-
41	Wei6287	潍6287	Cultivar	China	-
42	Yan397	烟397	Cultivar	China	-
43	Luzi92-1	鲁淄92-1	Cultivar	China	-
44	Ji9808	济9808	Cultivar	China	-
45	Taimai198	泰麦198	Cultivar	China	-
46	Liangxing77	良星77	Cultivar	China	-
47	Zhongmai578	中麦578	Cultivar	China	-
48	Luola1	漯拉1号	Cultivar	China	-
49	Meiguohongmai	美国红麦	Cultivar	China	-
50	Hongmai1	红麦1号	Cultivar	China	-
51	Xinmai26	新麦26	Cultivar	China	-
52	Taikemai6426	泰科麦6426	Cultivar	China	-
53	Taikemai6215	泰科麦6215	Cultivar	China	-
54	Han16-39	旱16-39	Cultivar	China	-
55	Han15-86	旱15-86	Cultivar	China	-
56	Shannong116	山农116	Cultivar	China	-
57	HanJS01	旱JS01	Cultivar	China	-
58	Zhongyu1507	中裕1507	Cultivar	China	-
59	Shanhan12	陕旱12	Cultivar	China	-
60	Tainong18	泰农18	Cultivar	China	-
61	Chuanzizu104	川自组104	Cultivar	China	-
62	Xian9871	西安9871	Cultivar	China	-
63	Zhongxin7503	众信7503	Cultivar	China	-
64	Liangxing99	良星99	Cultivar	China	-
65	Jimai139	济麦139	Cultivar	China	-
66	Liangxing66	良星66	Cultivar	China	-
67	Luyan158	鲁原158	Cultivar	China	-
68	Zhoumai16-1	周麦16-1	Cultivar	China	-
69	Zhoumai23(Zhoumai9823)	周麦23（周麦9823）	Cultivar	China	-
70	Zhoumai11	周麦11	Cultivar	China	-
71	Jimai60	济麦60	Cultivar	China	-
72	N02374	N02374	Cultivar	China	-
73	Weilong123	伟隆123	Cultivar	China	-
74	Pin1417	品1417	Cultivar	China	-
75	XR3283	XR3283	Cultivar	China	-
76	Shengmai102	圣麦102	Cultivar	China	-
77	Chuanmai42	川麦42	Cultivar	China	-
78	ZH4261	ZH4261	Cultivar	China	-
79	Rumai198	儒麦198	Cultivar	China	-
80	Jimai210	机麦210	Cultivar	China	-
81	Jinhai525	金海525	Cultivar	China	-
82	Huiyan1515	徽研1515	Cultivar	China	-
83	Zheng7698	郑7698	Cultivar	China	-
84	Jimai55	济麦55	Cultivar	China	-
85	Aikang58	矮抗58	Cultivar	China	-
86	Zhengmai9023	郑麦9023	Cultivar	China	-
87	Zhengmai3596	郑麦3596	Cultivar	China	-
88	Pin1425	品1425	Cultivar	China	-
89	Shanrong3	山融3号	Cultivar	China	-
90	Zhoumai9	周麦9	Cultivar	China	-
91	Liangxing1517	良星1517	Cultivar	China	-
92	Ji6487	济6487	Cultivar	China	-
93	Xinmai806	鑫麦806	Cultivar	China	-
94	Zhongyu1215	中裕1215	Cultivar	China	-
95	Shimai18	石麦18	Cultivar	China	-
96	Zimai28	淄麦28	Cultivar	China	-
97	Xinmai807	鑫麦807	Cultivar	China	-
98	Luyuan502	鲁原502	Cultivar	China	-
99	Jinhai523	金海523	Cultivar	China	-
100	Dunmai8	墩麦8	Cultivar	China	-
101	Dunmai21	墩麦21	Cultivar	China	-
102	Dunmai99	墩麦99	Cultivar	China	-
103	Nonghe608	农禾608	Cultivar	China	-
104	Huaguan203	华冠203	Cultivar	China	-
105	Huaguan206	华冠206	Cultivar	China	-
106	19P48	19P48	Cultivar	China	-
107	Changyimai2	长义麦2号	Cultivar	China	-
108	Hemai62	禾麦62	Cultivar	China	-
109	Xinong876	西农876	Cultivar	China	-
110	Chengmai202	成麦202	Cultivar	China	-
111	Bainong207	百农207	Cultivar	China	-
112	Xinfeng998	新丰998	Cultivar	China	-
113	Zhenglong6	郑隆6号	Cultivar	China	-
114	Jifengmai206	技丰麦206	Cultivar	China	-
115	Junli1	浚黎1号	Cultivar	China	-
116	Lianbang2006	联邦2006	Cultivar	China	-
117	Niumai126	牛麦126	Cultivar	China	-
118	Dingyan217	鼎研217	Cultivar	China	-
119	Saide606	赛德606	Cultivar	China	-
120	Jinyingmai13	金颖麦13号	Cultivar	China	-
121	Youfu5	有孚5号	Cultivar	China	-
122	Youfu6	有孚6号	Cultivar	China	-
123	Yanmai169	郾麦169	Cultivar	China	-
124	Yanfeng188	郾丰188	Cultivar	China	-
125	Chengmai187	成麦187	Cultivar	China	-
126	Jinghe199	敬禾199	Cultivar	China	-
127	Yunhui021	云辉021	Cultivar	China	-
128	Gufeng8	谷丰8号	Cultivar	China	-
129	Hongyumai2	洪育麦2号	Cultivar	China	-
130	Shunmai909	舜麦909	Cultivar	China	-
131	Fanpin2003	泛品2003	Cultivar	China	-
132	Yutong116	予同116	Cultivar	China	-
133	Zhoumai18	周麦18	Cultivar	China	-
134	Zhoumai36	周麦36	Cultivar	China	-
135	Shendumai6	神都麦6号	Cultivar	China	-
136	Shendumai9	神都麦9号	Cultivar	China	-
137	Keyu581	科育581	Cultivar	China	-
138	Zhengmai125	郑麦125	Cultivar	China	-
139	Dadi1087	大地1087	Cultivar	China	-
140	Houdemai971	厚德麦971	Cultivar	China	-
141	Jimai316	机麦316	Cultivar	China	-
142	Jimai336	机麦336	Cultivar	China	-
143	Jimai936	机麦936	Cultivar	China	-
144	Fumai888	富麦888	Cultivar	China	-
145	Xinzhi716	新植716	Cultivar	China	-
146	Wanfeng66	皖丰66	Cultivar	China	-
147	Xingmin518	兴民518	Cultivar	China	-
148	Hemai189	荷麦189	Cultivar	China	-
149	Shannong30	山农30	Cultivar	China	-
150	Zhimai268	知麦268	Cultivar	China	-
151	Gaodao29	高道29	Cultivar	China	-
152	NannongH00914	南农H00914	Cultivar	China	-
153	Shi114195	石114195	Cultivar	China	-
154	Bainong419	百农419	Cultivar	China	-
155	Xin31	新31	Cultivar	China	-
156	Xin961	新961	Cultivar	China	-
157	Qingnong3	青农3号	Cultivar	China	-
158	NannongG02359	南农G02359	Cultivar	China	-
159	NannongG0145	南农G0145	Cultivar	China	-
160	NannongH00947	南农H00947	Cultivar	China	-
161	Nannong0144	南农0144	Cultivar	China	-
162	Shiyou20	石优20	Cultivar	China	-
163	Han6172	邯6172	Cultivar	China	-
164	NannongH00922	南农H00922	Cultivar	China	-
165	Lankao1	兰考1号	Cultivar	China	-
166	NannongH00941	南农H00941	Cultivar	China	-
167	NannongG0136	南农G0136	Cultivar	China	-
168	Taikemai5303	泰科麦5303	Cultivar	China	-
169	Gaoyou2018	藁优2018	Cultivar	China	-
170	Taishan6436	泰山6436	Cultivar	China	-
171	Heng13guan16	衡13观16	Cultivar	China	-
172	Zhengmai366	郑麦366	Cultivar	China	-
173	Yanmai03114	偃麦03114	Cultivar	China	-
174	NannongH00945	南农H00945	Cultivar	China	-
175	NannongG02340	南农G02340	Cultivar	China	-
176	NannongH00933	南农H00933	Cultivar	China	-
177	Wanmai52	皖麦52	Cultivar	China	-
178	Luomai21	洛麦21	Cultivar	China	-
179	Daimai4493	岱麦4493	Cultivar	China	-
180	Zimai608	子麦608	Cultivar	China	-
181	Xin978	新978	Cultivar	China	-
182	Zhouyuan9369	洲元9369	Cultivar	China	-
183	Daimai3270	岱麦3270	Cultivar	China	-
184	Shixin616	石新616	Cultivar	China	-
185	Ji418	冀418	Cultivar	China	-
186	Zhengyumai9987	郑育麦9987	Cultivar	China	-
187	Yunong949	豫农949	Cultivar	China	-
188	Heng13guan26	衡13观26	Cultivar	China	-
189	Yannong836	烟农836	Cultivar	China	-
190	Shannong138	陕农138	Cultivar	China	-
191	CA175	CA175	Cultivar	China	-
192	Chuannong26	川农26	Cultivar	China	-
193	Chuannong27	川农27	Cultivar	China	-
194	Chuannong37	川农37	Cultivar	China	-
195	CA120	CA120	Cultivar	China	-
196	Yanzhan4110	偃展4110	Cultivar	China	-
197	Taishan6038	泰山6038	Cultivar	China	-
198	Dasuiwang6	大穗王6号	Cultivar	China	-
199	Fanmai8	泛麦8号	Cultivar	China	-
200	Jingmai1	景麦1号	Cultivar	China	-
201	Shixin828	石新828	Cultivar	China	-
202	Chuannong25	川农25	Cultivar	China	-
203	WH104-28	WH104-28	Cultivar	China	-
204	Chang6154	长6154	Cultivar	China	-
205	Chang6195	长6195	Cultivar	China	-
206	Xinxing169	鑫星169	Cultivar	China	-
207	Zhongyu1516	中育1516	Cultivar	China	-
208	Hengguan35	衡观35	Cultivar	China	-
209	Shixin733	石新733	Cultivar	China	-
210	Fengchuan026	丰川026	Cultivar	China	-
211	07Zhong38	07中38	Cultivar	China	-
212	Hongdi169	红地169	Cultivar	China	-
213	Heng0628	衡0628	Cultivar	China	-
214	Haorizi618	好日子618	Cultivar	China	-
215	Baihanfeng	百旱丰	Cultivar	China	-
216	Xiaoyan22	小偃22	Cultivar	China	-
217	Yumai70	豫麦70	Cultivar	China	-
218	QC1501	QC1501	Cultivar	China	-
219	Luomai98	漯麦98	Cultivar	China	-
220	Lin091	临091	Cultivar	China	-
221	Taitianmai118	泰田麦118	Cultivar	China	-
222	Lunxuan987	轮选987	Cultivar	China	-
223	Jimai56	济麦56	Cultivar	China	-
224	Linfen89-6012	临汾89-6012	Cultivar	China	-
225	SN688	SN688	Cultivar	China	-
226	Long06-6798	龙06-6798	Cultivar	China	-
227	Binmai6	滨麦6号	Cultivar	China	-
228	Shimai12	石麦12	Cultivar	China	-
229	Zhoumai27	周麦27	Cultivar	China	-
230	Han15-7	旱15-7	Cultivar	China	-
231	Zhou9823	周9823	Cultivar	China	-
232	Lumai14	鲁麦14	Cultivar	China	-
233	Shanyou225	陕优225	Cultivar	China	-
234	Shanmai157	陕麦157	Cultivar	China	-
235	Huapei8	花培8号	Cultivar	China	-
236	Anke1303	安科1303	Cultivar	China	-
237	Wanmai53	皖麦53	Cultivar	China	-
238	Woyangmai8	涡阳麦8号	Cultivar	China	-
239	Gaoyou5766	藁优5766	Cultivar	China	-
240	Henong5290	河农5290	Cultivar	China	-
241	Jinhe9123	金禾9123	Cultivar	China	-
242	Xingmai11	刑麦11	Cultivar	China	-
243	Shiluan02-1	师栾02-1	Cultivar	China	-
244	Yannong1212	烟农1212	Cultivar	China	-
245	Yunong416	豫农416	Cultivar	China	-
246	Pingan8	平安8号	Cultivar	China	-
247	Yumai57	豫麦57	Cultivar	China	-
248	Zhengmai0943	郑麦0943	Cultivar	China	-
249	Zhengmai7698	郑麦7698	Cultivar	China	-
250	Cunmai8	存麦8号	Cultivar	China	-
251	Cunmai1	存麦1号	Cultivar	China	-
252	Yufeng11	豫丰11	Cultivar	China	-
253	Zhoumai26	周麦26号	Cultivar	China	-
254	Zhoumai28	周麦28号	Cultivar	China	-
255	Zhoumai30	周麦30号	Cultivar	China	-
256	Zhoumai32	周麦32号	Cultivar	China	-
257	Tianmin198(Lankao198)	天民198（兰考198）	Cultivar	China	-
258	Fengchuan9	峰川9号	Cultivar	China	-
259	Qimai2	齐麦2号	Cultivar	China	-
260	Rumai1	儒麦1号	Cultivar	China	-
261	Zhenmai168	镇麦168	Cultivar	China	-
262	Yangmai19	扬麦19	Cultivar	China	-
263	Xumai30	徐麦30	Cultivar	China	-
264	Huaimai21	淮麦21	Cultivar	China	-
265	Huaimai28	淮麦28	Cultivar	China	-
266	Huaimai26	淮麦26	Cultivar	China	-
267	Huaimai27	淮麦27	Cultivar	China	-
268	Huaimai29	淮麦29	Cultivar	China	-
269	Huaimai30	淮麦30	Cultivar	China	-
270	Xumai29	徐麦29	Cultivar	China	-
271	Xumai856	徐麦856	Cultivar	China	-
272	Xumai31	徐麦31	Cultivar	China	-
273	Xumai9158	徐麦9158	Cultivar	China	-
274	Bonong6	博农6号	Cultivar	China	-
275	Linmai4	临麦4号	Cultivar	China	-
276	Luomai23	洛麦23	Cultivar	China	-
277	Luomai22	洛麦22	Cultivar	China	-
278	Luomai18	漯麦18	Cultivar	China	-
279	Aimai1	爱麦1号	Cultivar	China	-
280	Yutianmai119	裕田麦119	Cultivar	China	-
281	Daimai366	岱麦366	Cultivar	China	-
282	Daimai217	岱麦217	Cultivar	China	-
283	Hemai20	菏麦20	Cultivar	China	-
284	Hemai22	菏麦22	Cultivar	China	-
285	Youmai2	优麦2号	Cultivar	China	-
286	Shannong22	山农22	Cultivar	China	-
287	Shannong20	山农20	Cultivar	China	-
288	Shannong19	山农19	Cultivar	China	-
289	Shannong23	山农23	Cultivar	China	-
290	SHannong29	山农29	Cultivar	China	-
291	Shannong28	山农28	Cultivar	China	-
292	Shannongnuomai1	山农糯麦1号	Cultivar	China	-
293	Shannong24	山农24号	Cultivar	China	-
294	Shannong981	山农981	Cultivar	China	-
295	Shannong102	山农102	Cultivar	China	-
296	Heima1	黑马1号	Cultivar	China	-
297	Hemai19	菏麦19	Cultivar	China	-
298	Jimai23	济麦23	Cultivar	China	-
299	Jimai229	济麦229	Cultivar	China	-
300	Yannong5158	烟农5158	Cultivar	China	-
301	Yannong999	烟农999	Cultivar	China	-
302	Yannong173	烟农173	Cultivar	China	-
303	Xinmai296	鑫麦296	Cultivar	China	-
304	Yaomai16	尧麦16	Cultivar	China	-
305	Shangmai156	商麦156	Cultivar	China	-
306	Su553	宿553	Cultivar	China	-
307	Huacheng3366	华成3366	Cultivar	China	-
308	Tainong33	泰农33	Cultivar	China	-
309	Taikemai33	泰科麦33	Cultivar	China	-
310	Wennong14	汶农14号	Cultivar	China	-
311	Xinong822	西农822	Cultivar	China	-
312	Xinong529	西农529	Cultivar	China	-
313	Xumai36	徐麦36	Cultivar	China	-
314	Jinmai8	金麦8号	Cultivar	China	-
315	Kenong1006	科农1006	Cultivar	China	-
316	Kenong2009	科农2009	Cultivar	China	-
317	Zhongmai175	中麦175	Cultivar	China	-
318	Zhongmai895	中麦895	Cultivar	China	-
319	Keyi5214	科遗5214	Cultivar	China	-
320	Zhongyu1220	中育1220	Cultivar	China	-
321	Zhouheimai1	周黑麦1号	Cultivar	China	-
322	Zhoumai33	周麦33	Cultivar	China	-
323	Shannong31	山农31号	Cultivar	China	-
324	Zimai29	淄麦29	Cultivar	China	-
325	Zhongyu1439	中育1439	Cultivar	China	-
326	Dafei2	达菲2号	Advanced lines	China	-
327	Jimai2	即麦2号	Advanced lines	China	-
328	Denghai216	登海216	Advanced lines	China	-
329	Bangmai122	邦麦122	Advanced lines	China	-
330	Jinlai36	金来36	Advanced lines	China	-
331	JinongCHO1	济农CHO1	Advanced lines	China	-
332	Wotu4176	沃土4176	Advanced lines	China	-
333	Jimai22	济麦22	Advanced lines	China	-
334	DK171	DK171	Advanced lines	China	-
335	SH9832	SH9832	Advanced lines	China	-
336	Hemai179	荷麦179	Advanced lines	China	-
337	Yannong161	烟农161	Advanced lines	China	-
338	ShannongHH26	山农HH26	Advanced lines	China	-
339	BC15PT108	BC15PT108	Advanced lines	China	-
340	Luyuan164	鲁原164	Advanced lines	China	-
341	TKM6215	TKM6215	Advanced lines	China	-
342	Jinlai37	金来37	Advanced lines	China	-
343	ShannongZ1989	山农Z1989	Advanced lines	China	-
344	Yannong301	烟农301	Advanced lines	China	-
345	Yangmai49	阳麦49	Advanced lines	China	-
346	Xingmai33	邢麦33	Advanced lines	China	-
347	Zhongmai7083	中麦7083	Advanced lines	China	-
348	Nongda1980	农大1980	Advanced lines	China	-
349	Nongda1992	农大1992	Advanced lines	China	-
350	LH17010	LH17010	Advanced lines	China	-
351	Dadi18You	大地18优	Advanced lines	China	-
352	TKM0331	TKM0331	Advanced lines	China	-
353	Zhongnmai9198	中麦9198	Advanced lines	China	-
354	Yannong745	烟农745	Advanced lines	China	-
355	Yannong29	烟农29	Advanced lines	China	-
356	Jimai691	冀麦691	Advanced lines	China	-
357	Han135008	邯135008	Advanced lines	China	-
358	Luyuan802	鲁原802	Advanced lines	China	-
359	Hengmai175364	衡麦175364	Advanced lines	China	-
360	Hangmai2080	航麦2080	Advanced lines	China	-
361	Hangmai2006	航麦2006	Advanced lines	China	-
362	Zhaoyu9026	曌毓9026	Advanced lines	China	-
363	BC15PT117	BC15PT117	Advanced lines	China	-
364	MLjie1802	ML节1802	Advanced lines	China	-
365	BC15PT379	BC15PT379	Advanced lines	China	-
366	Luyan1403	鲁研1403	Advanced lines	China	-
367	Luyuan309	鲁原309	Advanced lines	China	-
368	Luyan454	鲁研454	Advanced lines	China	-
369	Shi15-6375	石15-6375	Advanced lines	China	-
370	HengH1608	衡H1608	Advanced lines	China	-
371	Luyan951	鲁研951	Advanced lines	China	-
372	LS4155	LS4155	Advanced lines	China	-
373	Xingmai29	邢麦29	Advanced lines	China	-
374	TKM6007	TKM6007	Advanced lines	China	-
375	HengmaiT175236	衡麦T175236	Advanced lines	China	-
376	Kenong1223	科农1223	Advanced lines	China	-
377	Shi16-6042	石16-6042	Advanced lines	China	-
378	LS2497	LS2497	Advanced lines	China	-
379	JM899	JM899	Advanced lines	China	-
380	LS2371	LS2371	Advanced lines	China	-
381	Luyan745	鲁研745	Advanced lines	China	-
382	Hengmai176001	衡麦176001	Advanced lines	China	-
383	MLjie1801	ML节1801	Advanced lines	China	-
384	Yannong30	烟农30	Advanced lines	China	-
385	TKM0241	TKM0241	Advanced lines	China	-
386	Jimai196	冀麦196	Advanced lines	China	-
387	Pubing4197	普冰4197	Advanced lines	China	-
388	Zhongmai9088	中麦9088	Advanced lines	China	-
389	Lin191	临191	Advanced lines	China	-
390	Zhongnongda127	中农大127	Advanced lines	China	-
391	Han115272	邯115272	Advanced lines	China	-
392	ShannongK31975	山农K31975	Advanced lines	China	-
393	Yannong38	烟农38	Advanced lines	China	-
394	Jinhe18342	金禾18342	Advanced lines	China	-
395	HengmaiH195015	衡麦H195015	Advanced lines	China	-
396	Luyan955	鲁研955	Advanced lines	China	-
397	Zhongmai0268	中麦0268	Advanced lines	China	-
398	Jinhe5822	金禾5822	Advanced lines	China	-
399	BH1202	BH1202	Advanced lines	China	-
400	Han19-4066	邯19-4066	Advanced lines	China	-
401	MQ8324	MQ8324	Advanced lines	China	-
402	Jimai4227	济麦4227	Advanced lines	China	-
403	Kenong1454	科农1454	Advanced lines	China	-
404	Zhongmai2042	中麦2042	Advanced lines	China	-
405	Hemai618	菏麦618	Advanced lines	China	-
406	ShannongK31009	山农K31009	Advanced lines	China	-
407	Lianyu18T005	联育18T005	Advanced lines	China	-
408	LS1744	LS1744	Advanced lines	China	-
409	Hangmai336	航麦336	Advanced lines	China	-
410	LS2035	LS2035	Advanced lines	China	-
411	Xingmai43	邢麦43	Advanced lines	China	-
412	Hemai617	菏麦617	Advanced lines	China	-
413	Luyan74	鲁研74	Advanced lines	China	-
414	Jimai5695	济麦5695	Advanced lines	China	-
415	ShannongK6409	山农K6409	Advanced lines	China	-
416	Yannong2036	烟农2036	Advanced lines	China	-
417	Shannong831921	山农831921	Advanced lines	China	-
418	Zhongmai9132	中麦9132	Advanced lines	China	-
419	Hemai392	菏麦392	Advanced lines	China	-
420	Jimai681	济麦681	Advanced lines	China	-
421	Luyuan101	鲁原101	Advanced lines	China	-
422	Shi154541	石154541	Advanced lines	China	-
423	Malan19T449	马兰19T449	Advanced lines	China	-
424	Pinyu8179	品育8179	Advanced lines	China	-
425	Weimai2011	潍麦2011	Advanced lines	China	-
426	Jimai4009	济麦4009	Advanced lines	China	-
427	Hangmai325	航麦325	Advanced lines	China	-
428	Jimai6148	济麦6148	Advanced lines	China	-
429	Pinyu8178	品育8178	Advanced lines	China	-
430	Shi175242	石175242	Advanced lines	China	-
431	TKM1923	TKM1923	Advanced lines	China	-
432	Hemai918	菏麦918	Advanced lines	China	-
433	Jimai362	冀麦362	Advanced lines	China	-
434	Jimai926	济麦926	Advanced lines	China	-
435	Zhongnong85	中农85	Advanced lines	China	-
436	Jimai361	冀麦361	Advanced lines	China	-
437	TKM7439	TKM7439	Advanced lines	China	-
438	Lin2003	临2003	Advanced lines	China	-
439	Jinhe17281	金禾17281	Advanced lines	China	-
440	Jimai775	济麦775	Advanced lines	China	-
441	Zhongnong34	中农34	Advanced lines	China	-
442	Jimai360	冀麦360	Advanced lines	China	-
443	Shinong158	石农158	Advanced lines	China	-
444	TKM0641	TKM0641	Advanced lines	China	-
445	Zhongnong0599	中农0599	Advanced lines	China	-
446	Han19-4129	邯19-4129	Advanced lines	China	-
447	Huamai17V65	华麦17V65	Advanced lines	China	-
448	Zhongmai2002	中麦2002	Advanced lines	China	-
449	Zhongnong86	中农86	Advanced lines	China	-
450	Xingmai40	邢麦40	Advanced lines	China	-
451	ML18you119	ML18优119	Advanced lines	China	-
452	Hangmai334	航麦334	Advanced lines	China	-
453	Jinhe18336	金禾18336	Advanced lines	China	-
454	Yannong2088	烟农2088	Advanced lines	China	-
455	LS2561	LS2561	Advanced lines	China	-
456	Zhongmai2022	中麦2022	Advanced lines	China	-
457	Jinhe15397	金禾15397	Advanced lines	China	-
458	Xingmai44	邢麦44	Advanced lines	China	-
459	HengmaiH195014	衡麦H195014	Advanced lines	China	-
460	Ma8100	Ma8100	Advanced lines	China	-
461	Yannong572	烟农572	Advanced lines	China	-
462	Jinhe19314	金禾19314	Advanced lines	China	-
463	Jimai359	冀麦359	Advanced lines	China	-
464	BH9613	BH9613	Advanced lines	China	-
465	Hangmai321	航麦321	Advanced lines	China	-
466	Shi187029	石187029	Advanced lines	China	-
467	Jimai5968	济麦5968	Advanced lines	China	-
468	LS2169	LS2169	Advanced lines	China	-
469	Kenong1230	科农1230	Advanced lines	China	-
470	Zhongmai9218	中麦9218	Advanced lines	China	-
471	ML20xi69	ML20系69	Advanced lines	China	-
472	Lin2002	临2002	Advanced lines	China	-
473	Weimai2013	潍麦2013	Advanced lines	China	-
474	Cunmai618	存麦618	Advanced lines	China	-
475	SH5243	SH5243	Advanced lines	China	-
476	Huiyan912	徽研912	Advanced lines	China	-
477	Jimai5208	济麦5208	Advanced lines	China	-
478	JM804	JM804	Advanced lines	China	-
479	ShannongF4012	山农F4012	Advanced lines	China	-
480	LS2612	LS2612	Advanced lines	China	-
481	LS2562	LS2562	Advanced lines	China	-
482	Shannong651545	山农651545	Advanced lines	China	-
483	Kenxing203	垦星203	Advanced lines	China	-
484	Taikemai42	泰科麦42	Advanced lines	China	-
485	JK60568	JK60568	Advanced lines	China	-
486	SH6068	SH6068	Advanced lines	China	-
487	QW121	QW121	Advanced lines	China	-
488	Jimai469	冀麦469	Advanced lines	China	-
489	HengH15guan126	衡H15观126	Advanced lines	China	-
490	HengY165305	衡Y165305	Advanced lines	China	-
491	Henong6135	菏农6135	Advanced lines	China	-
492	Jimai18671	冀麦18671	Advanced lines	China	-
493	Jimai255	冀麦255	Advanced lines	China	-
494	Jinhe15460	金禾15460	Advanced lines	China	-
495	Jinhe17341	金禾17341	Advanced lines	China	-
496	Pinyu8175	品育8175	Advanced lines	China	-
497	Luohan32	洛旱32	Advanced lines	China	-
498	Luohan31	洛旱31	Advanced lines	China	-
499	Yunong911	豫农911	Advanced lines	China	-
500	Qinyu2	秦育二号	Advanced lines	China	-
501	Xinong929	西农929	Advanced lines	China	-
502	Zhongmai836	中麦836	Advanced lines	China	-
503	JK64624	JK64624	Advanced lines	China	-
504	JK64628	JK64628	Advanced lines	China	-
505	TKM6749	TKM6749	Advanced lines	China	-
506	Taikemai4835	泰科麦4835	Advanced lines	China	-
507	Shannong678	山农678	Advanced lines	China	-
508	Shannong442	山农442	Advanced lines	China	-
509	Shannong1457	山农1457	Advanced lines	China	-
510	Shannong611436	山农611436	Advanced lines	China	-
511	Shannong711195	山农711195	Advanced lines	China	-
512	Shannong711641	山农711641	Advanced lines	China	-
513	LS6213	LS6213	Advanced lines	China	-
514	ShannongF3530	山农F3530	Advanced lines	China	-
515	ShannongP6175	山农P6175	Advanced lines	China	-
516	HengmaiZ1033	衡麦Z1033	Advanced lines	China	-
517	Jinhe19459	金禾19459	Advanced lines	China	-
518	Jinhe19428	金禾19428	Advanced lines	China	-
519	Jinhe838	金禾838	Advanced lines	China	-
520	Henong8178	河农8178	Advanced lines	China	-
521	Henong9209	河农9209	Advanced lines	China	-
522	Henong085	河农085	Advanced lines	China	-
523	HengH1916	衡H1916	Advanced lines	China	-
524	HengH1914	衡H1914	Advanced lines	China	-
525	Shi156375	石156375	Advanced lines	China	-
526	Shi1775252	石1775252	Advanced lines	China	-
527	Jimai342	冀麦342	Advanced lines	China	-
528	Jimai345	冀麦345	Advanced lines	China	-
529	Jimai142	冀麦142	Advanced lines	China	-
530	Changyou173	长优173	Advanced lines	China	-
531	Xinong631	西农631	Advanced lines	China	-
532	Weimai15	渭麦15号	Advanced lines	China	-
533	Qinyu5	秦育5号	Advanced lines	China	-
534	Qinyu6	秦育6号	Advanced lines	China	-
535	Xinong908	西农908	Advanced lines	China	-
536	Xinong711	西农711	Advanced lines	China	-
537	Xinong712	西农712	Advanced lines	China	-
538	Xinong3566	西农3566	Advanced lines	China	-
539	Xinong1109	西农1109	Advanced lines	China	-
540	Pubing017	普冰017	Advanced lines	China	-
541	Xinong118	西农118	Advanced lines	China	-
542	Lantian1085	兰天1085	Advanced lines	China	-
543	Yangguang588	阳光588	Advanced lines	China	-
544	Xiaoyan156	小偃156	Advanced lines	China	-
545	Zhongmai48	中麦48	Advanced lines	China	-
546	Zhongmai49	中麦49	Advanced lines	China	-
547	Hang333	航333	Advanced lines	China	-
548	Hang335	航335	Advanced lines	China	-
549	Nongda162	农大162	Advanced lines	China	-
550	Nongda158	农大158	Advanced lines	China	-
551	CA16087	CA16087	Advanced lines	China	-
552	Xinshiji264	新世纪264	Advanced lines	China	-
553	Guoke12	国科12号	Advanced lines	China	-
554	Guoke11	国科11号	Advanced lines	China	-
555	Songmai2	嵩麦2号	Advanced lines	China	-
556	19CA35	19CA35	Advanced lines	China	-
557	Zhongdemai925	中德麦925	Advanced lines	China	-
558	Pinyu8177	品育8177	Advanced lines	China	-
559	Changmai4598	长麦4598	Advanced lines	China	-
560	Linhan16	临旱16号	Advanced lines	China	-
561	Chang11301	长11301	Advanced lines	China	-
562	Chang11619	长11619	Advanced lines	China	-
563	Yuanhan1923	远旱1923	Advanced lines	China	-
564	BC17PT161	BC17PT161	Advanced lines	China	-
565	Yuzhou810	豫州810	Advanced lines	China	-
566	Luohan36	洛旱36	Advanced lines	China	-
567	Luohan34	洛旱34	Advanced lines	China	-
568	Luohan35	洛旱35	Advanced lines	China	-
569	Wanmai208	宛麦208	Advanced lines	China	-
570	Jimai1806	济麦1806	Advanced lines	China	-
571	Jimai52	济麦52	Advanced lines	China	-
572	Taikemai38	泰科麦38	Advanced lines	China	-
573	Luohan7	洛旱7号	Advanced lines	China	-
574	Henong9204	河农9204	Advanced lines	China	-
575	Luohan28	洛旱28	Advanced lines	China	-
576	Xinong198	西农198	Advanced lines	China	-
577	SQ717	SQ717	Advanced lines	China	-
578	SH9311	SH9311	Advanced lines	China	-
579	Yubileynaja 50*	N/A	Cultivar	Hungary	-
580	GK Kincső	N/A	Cultivar	Hungary	-
581	GK Öthalom	N/A	Cultivar	Hungary	-
582	GK Zombor	N/A	Cultivar	Hungary	-
583	GK Mini Mano	N/A	Cultivar	Hungary	-
584	GK István	N/A	Cultivar	Hungary	-
585	GK Bence	N/A	Cultivar	Hungary	-
586	GK Barna	N/A	Cultivar	Hungary	-
587	GK Csűrös	N/A	Cultivar	Hungary	-
588	GK Őrség	N/A	Cultivar	Hungary	-
589	GK Olt	N/A	Cultivar	Hungary	-
590	GK Góbé	N/A	Cultivar	Hungary	-
591	GK Délibáb	N/A	Cultivar	Hungary	-
592	GK Zugoly	N/A	Cultivar	Hungary	-
593	GK Pinka	N/A	Cultivar	Hungary	-
594	GK Csörnöc	N/A	Cultivar	Hungary	-
595	GK Marcal	N/A	Cultivar	Hungary	-
596	GK Véka	N/A	Cultivar	Hungary	-
597	GK Élet	N/A	Cultivar	Hungary	-
598	GK Kalász	N/A	Cultivar	Hungary	-
599	GK Garaboly	N/A	Cultivar	Hungary	-
600	GK Favorit	N/A	Cultivar	Hungary	-
601	GK Cipó	N/A	Cultivar	Hungary	-
602	GK Miska	N/A	Cultivar	Hungary	-
603	GK Mura	N/A	Cultivar	Hungary	-
604	GK Jászság	N/A	Cultivar	Hungary	-
605	GK Verecke	N/A	Cultivar	Hungary	-
606	GK Petur	N/A	Cultivar	Hungary	-
607	GK Bagoly	N/A	Cultivar	Hungary	-
608	GK Rába	N/A	Cultivar	Hungary	-
609	GK Csongrád	N/A	Cultivar	Hungary	-
610	GK Héja	N/A	Cultivar	Hungary	-
611	GK Holló	N/A	Cultivar	Hungary	-
612	GK Tündér	N/A	Cultivar	Hungary	-
613	GK Ati	N/A	Cultivar	Hungary	-
614	GK Hattyú	N/A	Cultivar	Hungary	-
615	GK Cinege	N/A	Cultivar	Hungary	-
616	GK Smaragd	N/A	Cultivar	Hungary	-
617	GK Ledava	N/A	Cultivar	Hungary	-
618	GK Tisza	N/A	Cultivar	Hungary	-
619	GK Kapos	N/A	Cultivar	Hungary	-
620	GK Piacos	N/A	Cultivar	Hungary	-
621	GK Hargita	N/A	Cultivar	Hungary	-
622	GK Szala	N/A	Cultivar	Hungary	-
623	GK Békés	N/A	Cultivar	Hungary	-
624	GK Hunyad	N/A	Cultivar	Hungary	-
625	GK Csillag	N/A	Cultivar	Hungary	-
626	GK Fény	N/A	Cultivar	Hungary	-
627	GK Nap	N/A	Cultivar	Hungary	-
628	GK Március	N/A	Cultivar	Hungary	-
629	GK Göncöl II	N/A	Cultivar	Hungary	-
630	GK Berény	N/A	Cultivar	Hungary	-
631	GK Körös	N/A	Cultivar	Hungary	-
632	GK Rozi	N/A	Cultivar	Hungary	-
633	GK Hajnal	N/A	Cultivar	Hungary	-
634	Gk Vitorlás	N/A	Cultivar	Hungary	-
635	GK Futár	N/A	Cultivar	Hungary	-
636	GK Mentor	N/A	Cultivar	Hungary	-
637	GK Pilis	N/A	Cultivar	Hungary	-
