# Supplementary material for: Sequencing trait-associated mutations to clone wheat rust-resistance gene YrNAM
Source: Nat Commun. 2023 Jul 19;14:4353. doi: 10.1038/s41467-023-39993-2 (PMC10356923; doi:10.1038/s41467-023-39993-2)
Supplement: Supplementary file 14 — Supplementary Data 11 [file 41467_2023_39993_MOESM14_ESM.xlsx]

## Sheet: Supplementary Data 11
Supplementary Data 11. Primers used in this study.
Primer name	Sequence (5’-3’)	Physical position in YrNAM (relative to 'ATG')	Note
YrNAM-F1	ATCCAATCCACTTAGCCAACGCG	(-61) - (-39)	For amplification of different regions of YrNAM
YrNAM-F15A1	CGCcTCaCAAACATCTGAGC	(-42) - (-23)
YrNAM-F4	GATGTTGAGAATTTGGTATGCACCC	25 - 49
YrNAM-R3	GACCAGGAAAGTAGCGAAAGGACG	620 - 643
YrNAM-F02	GCGATGTATTCCCACTGTTTAATGCG	902 - 927
YrNAM-F3	CATCATGATACAGAGCGCCGTTCC	1313 - 1336
YrNAM-F8	CCGGAAACTCTAGTGCAAGAAGA	1896 - 1918
YrNAM-F9	TCAGATGTTTGGGATTACTTCACC	1970 - 1992
YrNAM-R2	CCTTGAAAGTTGTGAAGTGTCGTTC	2194 - 2218
YrNAM-R7	GATTTTTATCACATTCCAACTAACCATC	2566 - 2593
YrNAM-F4	GATGTTGAGAATTTGGTATGCACCC	25 - 49	For RT-PCR of YrNAM
YrNAM-R43	CATAGCACAAGACTAAACCCTCCTGG	816 - 819 & 945 - 966
NF482	TATGCCAGCGGTCGAACAAC	N/A	Internal control gene Actin
NF483	GGAACAGCACCTCAGGGCAC	N/A
YrNAM-F09	caccCGAGTTACCAAGGGAGGAAG	(-2578) - (-2559)	For construction of YrNAM native expression vector PC1213
YrNAM-OL-R3	GCGCAACTTTCAGTGCACAAGCCACATTGG	2748 - 2777
BAR-F	AAGCACGGTCAACTTCCGTA	N/A	Transgenic analysis
BAR-R	CGGCAGGCTGAAGTCCA	N/A
GFP-F12	agatcacaagtttgtacaATGAGTAAAGGAGAAGAACTTTTCAC	N/A	For construction of Ubi::GFP:YrNAM fusion expression vector PC1221			，
GFP-R12	ctgtcctcttcgtgctccatTTTGTATAGTTCATCCATGCCATGTG	1 - 20
YrNAM-F13	ATGGAGCACGAAGAGGACAG	1 - 20
YrNAM-R13	gatcaccactttgtacaTTAATCCTTCGCATTTCTGCCAG	2139 - 2161
sdau79-1BF7	TTGCTCTAAGCTGTGGCCT	N/A	Molecular marker Xsdauw792 (the 1st round of PCR)
sdau79-1BR7	GAGTTCAACCCCGAACACT	N/A
Xsdau79-F	CGAGTCTAATTCGGTTGCTAGTGATC	N/A	Molecular marker Xsdauw792 (the 2nd round of PCR)
Xsdau79-R	GACACTTAGGTGATAAGGCGCCCT	N/A
Xsdauw78-F	AGCTCGGCGTGAAAGACTT	N/A	Molecular marker Xsdauw782 (the 1st round of PCR)
Xsdauw78-R	AAGAAAAAGAAAAAGGGGTCA	N/A
Xsdauw78-F	AGCTCGGCGTGAAAGACTT	N/A	Molecular marker Xsdauw782 (the 2nd round of PCR; polymorphic with XmnI digestion)
Xsdauw78-NR	CCAGCAGCCGGAAGAACAT	N/A
Yr10CG-F	ACCATGAGCAGCTTGTCACAT	N/A	Molecular marker designed based on AF1491122 (polymorphic with AflIII digestion)
Yr10CG-R	TGTGATGATTACCCACTTCCTC	N/A
Xsdauw75-F	CATGCTTTCCAAGCTTTGCGGC	N/A	Molecular marker Xsdauw752 (polymorphic with AgeI digestion)
Xsdauw75-R	AAAGGCGGAAATTGACATTGT	N/A
Xpsp3000-F	GCAGACCTGTGTCATTGGTC	N/A	Molecular marker Xpsp30003
Xpsp3000-R	GATATAGTGGCAGCAGGATAC	N/A
1 Based on the sequence of Ae. longissima. The sequence of YrNAM in P10-46 is 'CGCgTCcCAAACATCTGAGC'. 2 Yuan et al., Theor. Appl. Genet. 131, 1253-1262 (2018). 3 Wang et al., Euphytica 124, 71-73 (2002).
