# Supplementary material for: Sequencing trait-associated mutations to clone wheat rust-resistance gene YrNAM
Source: Nat Commun. 2023 Jul 19;14:4353. doi: 10.1038/s41467-023-39993-2 (PMC10356923; doi:10.1038/s41467-023-39993-2)
Supplement: Supplementary file 16 — Source Data [file 41467_2023_39993_MOESM16_ESM.xlsx]

## Sheet: Figure 2c
Figure 2c	The integration (genomic DNA, or gDNA) and expression (cDNA) of YrNAM.
	gDNA
	cDNA
	Actin

## Sheet: Supplementary Fig. 2b&d
Supplementary Figure 2b
	YrNAM-F8R7 marker
Supplementary Figure 2d
	YrNAM-F8R7 marker

## Sheet: Supplementary Fig. 4
Gene	Development Stage	Expression(TPM)
TraesCS1B02G001800LC	root_Z10	5.34955
TraesCS1B02G001800LC	root_Z10	5.48334
TraesCS1B02G001800LC	root_Z13	6.88124
TraesCS1B02G001800LC	root_Z13	5.63878
TraesCS1B02G001800LC	root_Z39	5.42285
TraesCS1B02G001800LC	root_Z39	11.0352
TraesCS1B02G001800LC	stem_Z30	0.362708
TraesCS1B02G001800LC	stem_Z30	0.569235
TraesCS1B02G001800LC	stem_Z32	3.30062
TraesCS1B02G001800LC	stem_Z32	2.63689
TraesCS1B02G001800LC	stem_Z65	0.324195
TraesCS1B02G001800LC	stem_Z65	0.605311
TraesCS1B02G001800LC	leaf_Z10	0.0884614
TraesCS1B02G001800LC	leaf_Z10	0.082741
TraesCS1B02G001800LC	leaf_Z23	0.0745987
TraesCS1B02G001800LC	leaf_Z23	0.224035
TraesCS1B02G001800LC	leaf_Z71	0
TraesCS1B02G001800LC	leaf_Z71	0.110027
TraesCS1B02G001800LC	spike_Z32	0
TraesCS1B02G001800LC	spike_Z32	0
TraesCS1B02G001800LC	spike_Z39	0.640659
TraesCS1B02G001800LC	spike_Z39	0.22878
TraesCS1B02G001800LC	spike_Z65	0.0911115
TraesCS1B02G001800LC	spike_Z65	0.0837402
TraesCS1B02G001800LC	grain_Z71	0.0903862
TraesCS1B02G001800LC	grain_Z71	0
TraesCS1B02G001800LC	grain_Z75	0
TraesCS1B02G001800LC	grain_Z75	0.0206428
TraesCS1B02G001800LC	grain_Z85	0
TraesCS1B02G001800LC	grain_Z85	0
TraesCS1A02G002810LC	root_Z10	0.609619
TraesCS1A02G002810LC	root_Z10	0.681657
TraesCS1A02G002810LC	root_Z13	3.50254
TraesCS1A02G002810LC	root_Z13	1.78151
TraesCS1A02G002810LC	root_Z39	1.60905
TraesCS1A02G002810LC	root_Z39	6.51774
TraesCS1A02G002810LC	stem_Z30	0.357107
TraesCS1A02G002810LC	stem_Z30	0.181692
TraesCS1A02G002810LC	stem_Z32	2.03114
TraesCS1A02G002810LC	stem_Z32	1.90993
TraesCS1A02G002810LC	stem_Z65	3.32383
TraesCS1A02G002810LC	stem_Z65	3.91669
TraesCS1A02G002810LC	leaf_Z10	0.208894
TraesCS1A02G002810LC	leaf_Z10	0.457159
TraesCS1A02G002810LC	leaf_Z23	0.681531
TraesCS1A02G002810LC	leaf_Z23	0.717906
TraesCS1A02G002810LC	leaf_Z71	2.53239
TraesCS1A02G002810LC	leaf_Z71	2.54365
TraesCS1A02G002810LC	spike_Z32	0.0647005
TraesCS1A02G002810LC	spike_Z32	0.0268517
TraesCS1A02G002810LC	spike_Z39	0.0583892
TraesCS1A02G002810LC	spike_Z39	0
TraesCS1A02G002810LC	spike_Z65	0.323851
TraesCS1A02G002810LC	spike_Z65	0.227374
TraesCS1A02G002810LC	grain_Z71	0.0353691
TraesCS1A02G002810LC	grain_Z71	0.0602102
TraesCS1A02G002810LC	grain_Z75	0
TraesCS1A02G002810LC	grain_Z75	0
TraesCS1A02G002810LC	grain_Z85	0.0217545
TraesCS1A02G002810LC	grain_Z85	0.0739458
TraesCS1A02G002800LC	root_Z10	22.4506
TraesCS1A02G002800LC	root_Z10	23.6028
TraesCS1A02G002800LC	root_Z13	17.561
TraesCS1A02G002800LC	root_Z13	27.3788
TraesCS1A02G002800LC	root_Z39	23.2505
TraesCS1A02G002800LC	root_Z39	31.225
TraesCS1A02G002800LC	stem_Z30	0.767787
TraesCS1A02G002800LC	stem_Z30	0.578703
TraesCS1A02G002800LC	stem_Z32	0.256701
TraesCS1A02G002800LC	stem_Z32	0.262296
TraesCS1A02G002800LC	stem_Z65	0.59997
TraesCS1A02G002800LC	stem_Z65	1.24036
TraesCS1A02G002800LC	leaf_Z10	1.9531
TraesCS1A02G002800LC	leaf_Z10	3.20781
TraesCS1A02G002800LC	leaf_Z23	0.193537
TraesCS1A02G002800LC	leaf_Z23	0.0770384
TraesCS1A02G002800LC	leaf_Z71	0
TraesCS1A02G002800LC	leaf_Z71	0
TraesCS1A02G002800LC	spike_Z32	0
TraesCS1A02G002800LC	spike_Z32	0
TraesCS1A02G002800LC	spike_Z39	0.170327
TraesCS1A02G002800LC	spike_Z39	0
TraesCS1A02G002800LC	spike_Z65	0
TraesCS1A02G002800LC	spike_Z65	0.03593
TraesCS1A02G002800LC	grain_Z71	0
TraesCS1A02G002800LC	grain_Z71	0
TraesCS1A02G002800LC	grain_Z75	0
TraesCS1A02G002800LC	grain_Z75	0
TraesCS1A02G002800LC	grain_Z85	0
TraesCS1A02G002800LC	grain_Z85	0
TraesCS1B02G001700LC	root_Z10	0.113087
TraesCS1B02G001700LC	root_Z10	0
TraesCS1B02G001700LC	root_Z13	0
TraesCS1B02G001700LC	root_Z13	0
TraesCS1B02G001700LC	root_Z39	0
TraesCS1B02G001700LC	root_Z39	0
TraesCS1B02G001700LC	stem_Z30	0
TraesCS1B02G001700LC	stem_Z30	0
TraesCS1B02G001700LC	stem_Z32	0
TraesCS1B02G001700LC	stem_Z32	0
TraesCS1B02G001700LC	stem_Z65	0
TraesCS1B02G001700LC	stem_Z65	0
TraesCS1B02G001700LC	leaf_Z10	0
TraesCS1B02G001700LC	leaf_Z10	0
TraesCS1B02G001700LC	leaf_Z23	0
TraesCS1B02G001700LC	leaf_Z23	0
TraesCS1B02G001700LC	leaf_Z71	0
TraesCS1B02G001700LC	leaf_Z71	0
TraesCS1B02G001700LC	spike_Z32	0
TraesCS1B02G001700LC	spike_Z32	0
TraesCS1B02G001700LC	spike_Z39	0
TraesCS1B02G001700LC	spike_Z39	0
TraesCS1B02G001700LC	spike_Z65	0
TraesCS1B02G001700LC	spike_Z65	0
TraesCS1B02G001700LC	grain_Z71	0
TraesCS1B02G001700LC	grain_Z71	0
TraesCS1B02G001700LC	grain_Z75	0
TraesCS1B02G001700LC	grain_Z75	0
TraesCS1B02G001700LC	grain_Z85	0
TraesCS1B02G001700LC	grain_Z85	0
TraesCS1D02G004800	root_Z10	3.70053
TraesCS1D02G004800	root_Z10	3.95695
TraesCS1D02G004800	root_Z13	4.88398
TraesCS1D02G004800	root_Z13	2.86987
TraesCS1D02G004800	root_Z39	2.29212
TraesCS1D02G004800	root_Z39	6.93305
TraesCS1D02G004800	stem_Z30	0.0319485
TraesCS1D02G004800	stem_Z30	0.0597835
TraesCS1D02G004800	stem_Z32	0.131815
TraesCS1D02G004800	stem_Z32	0.0590624
TraesCS1D02G004800	stem_Z65	0.0181224
TraesCS1D02G004800	stem_Z65	0.017831
TraesCS1D02G004800	leaf_Z10	0
TraesCS1D02G004800	leaf_Z10	0
TraesCS1D02G004800	leaf_Z23	0.0146885
TraesCS1D02G004800	leaf_Z23	0
TraesCS1D02G004800	leaf_Z71	0
TraesCS1D02G004800	leaf_Z71	0
TraesCS1D02G004800	spike_Z32	0
TraesCS1D02G004800	spike_Z32	0
TraesCS1D02G004800	spike_Z39	0.0966224
TraesCS1D02G004800	spike_Z39	0.105524
TraesCS1D02G004800	spike_Z65	0
TraesCS1D02G004800	spike_Z65	0
TraesCS1D02G004800	grain_Z71	0
TraesCS1D02G004800	grain_Z71	0.0397857
TraesCS1D02G004800	grain_Z75	0
TraesCS1D02G004800	grain_Z75	0
TraesCS1D02G004800	grain_Z85	0
TraesCS1D02G004800	grain_Z85	0
TraesCS1D02G004800LC	root_Z10	0
TraesCS1D02G004800LC	root_Z10	0
TraesCS1D02G004800LC	root_Z13	0
TraesCS1D02G004800LC	root_Z13	0
TraesCS1D02G004800LC	root_Z39	0
TraesCS1D02G004800LC	root_Z39	0
TraesCS1D02G004800LC	stem_Z30	0
TraesCS1D02G004800LC	stem_Z30	0
TraesCS1D02G004800LC	stem_Z32	0
TraesCS1D02G004800LC	stem_Z32	0
TraesCS1D02G004800LC	stem_Z65	0
TraesCS1D02G004800LC	stem_Z65	0
TraesCS1D02G004800LC	leaf_Z10	0
TraesCS1D02G004800LC	leaf_Z10	0
TraesCS1D02G004800LC	leaf_Z23	0
TraesCS1D02G004800LC	leaf_Z23	0
TraesCS1D02G004800LC	leaf_Z71	0.19063
TraesCS1D02G004800LC	leaf_Z71	0
TraesCS1D02G004800LC	spike_Z32	0
TraesCS1D02G004800LC	spike_Z32	0
TraesCS1D02G004800LC	spike_Z39	0
TraesCS1D02G004800LC	spike_Z39	0
TraesCS1D02G004800LC	spike_Z65	0
TraesCS1D02G004800LC	spike_Z65	0
TraesCS1D02G004800LC	grain_Z71	0
TraesCS1D02G004800LC	grain_Z71	0
TraesCS1D02G004800LC	grain_Z75	0.0896764
TraesCS1D02G004800LC	grain_Z75	0
TraesCS1D02G004800LC	grain_Z85	0
TraesCS1D02G004800LC	grain_Z85	0
The original expression data were based on IWGSC RefSed v1.1 (Alaux et al., 2018), and the RNA-Seq data can be download from ENA database under accession number ERP004714.

## Sheet: Supplementary Fig. 7
Supplementary Fig. 7 YrNAM homologs in Ae. longissima and Ae. sharonensis
	F9R7
	F15AR2
	482/483

## Sheet: Supplementary Fig. 10
Supplementary Fig. 10 YrNAM distribution in AF149112-containing lines.
	F1R3
	F02R2
	F8R7
